# Supplementary material for: Antibiotic exposure prevents acquisition of beneficial metabolic functions in the preterm infant gut microbiome
Source: Microbiome. 2022 Jul 7;10:103. doi: 10.1186/s40168-022-01300-4 (PMC9260971; doi:10.1186/s40168-022-01300-4)
Supplement: Supplementary file 2 — Additional file 1: Table S1. Detailed information on all infant antibiotic exposures. [file 40168_2022_1300_MOESM1_ESM.xlsx]

## Sheet: Sheet1
Supplemental Table 1. Antibiotic Exposure
Antibiotic Type*	Week 1, n (% of Cohort)	Weeks 2-3, n (% of Cohort)
None	48 (70.6)	51 (82.3)
Ampicillin	18 (26.5)	1 (1.6)
Nafcillin	4 (5.9)	8 (12.9)
Gentamicin	17 (25.0）	1 (1.6)
Tobramycin	2 (2.9)	7 (11.3)
Vancomycin	2 (2.9)	2 (3.2)
Amoxicillin	/	1 (1.6)
*Each antibiotic-exposed infant required 1-2 antibiotics types
