# Supplementary material for: Antibiotic exposure prevents acquisition of beneficial metabolic functions in the preterm infant gut microbiome
Source: Microbiome. 2022 Jul 7;10:103. doi: 10.1186/s40168-022-01300-4 (PMC9260971; doi:10.1186/s40168-022-01300-4)
Supplement: Supplementary file 3 — Additional file 2: Table S2. Summary sample size by body sites, postnatal ages, gestational ages, antibiotic treatment groups, and collection times. [file 40168_2022_1300_MOESM2_ESM.csv]

PatientID	SampleID	Sample	SampleType	Location	GestationalAge	GestationCohort	GestationTime	SampleCollectionWeek	PostNatalAntibiotics	MaternalAntibiotics	Week1Abx	Week3Abx	AnyMilk	Gender
N01	N01_1_2	N01_1_2	Axilla	Cincinnati	31 2/7	28-32 Weeks	31.28571429	Week.1	No.Infant.Abx	Mat.Abx	No.Infant.Abx	No.Infant.Abx	Mother	Male
N01	N01_1_3	N01_1_3	Groin	Cincinnati	31 2/7	28-32 Weeks	31.28571429	Week.1	No.Infant.Abx	Mat.Abx	No.Infant.Abx	No.Infant.Abx	Mother	Male
N01	N01_1_4	N01_1_4	Stool	Cincinnati	31 2/7	28-32 Weeks	31.28571429	Week.1	No.Infant.Abx	Mat.Abx	No.Infant.Abx	No.Infant.Abx	Mother	Male
N01	N01_2_3	N01_2_3	Groin	Cincinnati	31 2/7	28-32 Weeks	31.28571429	Week.3	No.Infant.Abx	Mat.Abx	No.Infant.Abx	No.Infant.Abx	Mother	Male
N01	N01_2_4	N01_2_4	Stool	Cincinnati	31 2/7	28-32 Weeks	31.28571429	Week.3	No.Infant.Abx	Mat.Abx	No.Infant.Abx	No.Infant.Abx	Mother	Male
N01	N01_2_2	N01_2_2	Axilla	Cincinnati	31 2/7	28-32 Weeks	31.28571429	Week.3	No.Infant.Abx	Mat.Abx	No.Infant.Abx	No.Infant.Abx	Mother	Male
N02	N02_1_3	N02_1_3	Groin	Cincinnati	31 2/7	28-32 Weeks	31.28571429	Week.1	No.Infant.Abx	Mat.Abx	No.Infant.Abx	No.Infant.Abx	Mother	Male
N02	N02_1_4	N02_1_4	Stool	Cincinnati	31 2/7	28-32 Weeks	31.28571429	Week.1	No.Infant.Abx	Mat.Abx	No.Infant.Abx	No.Infant.Abx	Mother	Male
N02	N02_2_2	N02_2_2	Axilla	Cincinnati	31 2/7	28-32 Weeks	31.28571429	Week.3	No.Infant.Abx	Mat.Abx	No.Infant.Abx	No.Infant.Abx	Mother	Male
N02	N02_1_2	N02_1_2	Axilla	Cincinnati	31 2/7	28-32 Weeks	31.28571429	Week.1	No.Infant.Abx	Mat.Abx	No.Infant.Abx	No.Infant.Abx	Mother	Male
N02	N02_2_4	N02_2_4	Stool	Cincinnati	31 2/7	28-32 Weeks	31.28571429	Week.3	No.Infant.Abx	Mat.Abx	No.Infant.Abx	No.Infant.Abx	Mother	Male
N02	N02_2_3	N02_2_3	Groin	Cincinnati	31 2/7	28-32 Weeks	31.28571429	Week.3	No.Infant.Abx	Mat.Abx	No.Infant.Abx	No.Infant.Abx	Mother	Male
N03	N03_1_4	N03_1_4	Stool	Cincinnati	32 6/7	28-32 Weeks	32.85714286	Week.1	No.Infant.Abx	No.Mat.Abx	No.Infant.Abx	No.Infant.Abx	Mother	Female
N03	N03_2_2	N03_2_2	Axilla	Cincinnati	32 6/7	28-32 Weeks	32.85714286	Week.3	No.Infant.Abx	No.Mat.Abx	No.Infant.Abx	No.Infant.Abx	Mother	Female
N03	N03_2_4	N03_2_4	Stool	Cincinnati	32 6/7	28-32 Weeks	32.85714286	Week.3	No.Infant.Abx	No.Mat.Abx	No.Infant.Abx	No.Infant.Abx	Mother	Female
N03	N03_2_3	N03_2_3	Groin	Cincinnati	32 6/7	28-32 Weeks	32.85714286	Week.3	No.Infant.Abx	No.Mat.Abx	No.Infant.Abx	No.Infant.Abx	Mother	Female
N04	N04_1_2	N04_1_2	Axilla	Cincinnati	29 3/7	28-32 Weeks	29.42857143	Week.1	No.Infant.Abx	No.Mat.Abx	No.Infant.Abx	No.Infant.Abx	Mother	Male
N04	N04_1_3	N04_1_3	Groin	Cincinnati	29 3/7	28-32 Weeks	29.42857143	Week.1	No.Infant.Abx	No.Mat.Abx	No.Infant.Abx	No.Infant.Abx	Mother	Male
N04	N04_2_2	N04_2_2	Axilla	Cincinnati	29 3/7	28-32 Weeks	29.42857143	Week.3	No.Infant.Abx	No.Mat.Abx	No.Infant.Abx	No.Infant.Abx	Mother	Male
N04	N04_2_3	N04_2_3	Groin	Cincinnati	29 3/7	28-32 Weeks	29.42857143	Week.3	No.Infant.Abx	No.Mat.Abx	No.Infant.Abx	No.Infant.Abx	Mother	Male
N04	N04_2_4	N04_2_4	Stool	Cincinnati	29 3/7	28-32 Weeks	29.42857143	Week.3	No.Infant.Abx	No.Mat.Abx	No.Infant.Abx	No.Infant.Abx	Mother	Male
N04	N04_1_4	N04_1_4	Stool	Cincinnati	29 3/7	28-32 Weeks	29.42857143	Week.1	No.Infant.Abx	No.Mat.Abx	No.Infant.Abx	No.Infant.Abx	Mother	Male
N05	N05_1_2	N05_1_2	Axilla	Cincinnati	34	33-36 Weeks	34	Week.1	No.Infant.Abx	No.Mat.Abx	No.Infant.Abx	No.Infant.Abx	Mother	Female
N05	N05_1_4	N05_1_4	Stool	Cincinnati	34	33-36 Weeks	34	Week.1	No.Infant.Abx	No.Mat.Abx	No.Infant.Abx	No.Infant.Abx	Mother	Female
N05	N05_2_2	N05_2_2	Axilla	Cincinnati	34	33-36 Weeks	34	Week.3	No.Infant.Abx	No.Mat.Abx	No.Infant.Abx	No.Infant.Abx	Mother	Female
N05	N05_2_3	N05_2_3	Groin	Cincinnati	34	33-36 Weeks	34	Week.3	No.Infant.Abx	No.Mat.Abx	No.Infant.Abx	No.Infant.Abx	Mother	Female
N05	N05_1_3	N05_1_3	Groin	Cincinnati	34	33-36 Weeks	34	Week.1	No.Infant.Abx	No.Mat.Abx	No.Infant.Abx	No.Infant.Abx	Mother	Female
N05	N05_2_4	N05_2_4	Stool	Cincinnati	34	33-36 Weeks	34	Week.3	No.Infant.Abx	No.Mat.Abx	No.Infant.Abx	No.Infant.Abx	Mother	Female
N06	N06_1_2	N06_1_2	Axilla	Cincinnati	34	33-36 Weeks	34	Week.1	No.Infant.Abx	No.Mat.Abx	No.Infant.Abx	No.Infant.Abx	Mother	Female
N06	N06_1_3	N06_1_3	Groin	Cincinnati	34	33-36 Weeks	34	Week.1	No.Infant.Abx	No.Mat.Abx	No.Infant.Abx	No.Infant.Abx	Mother	Female
N06	N06_1_4	N06_1_4	Stool	Cincinnati	34	33-36 Weeks	34	Week.1	No.Infant.Abx	No.Mat.Abx	No.Infant.Abx	No.Infant.Abx	Mother	Female
N07	N07_1_3	N07_1_3	Groin	Cincinnati	28 5/7	28-32 Weeks	28.71428571	Week.3	No.Infant.Abx	Mat.Abx	No.Infant.Abx	No.Infant.Abx	Mother	Male
N07	N07_1_4	N07_1_4	Stool	Cincinnati	28 5/7	28-32 Weeks	28.71428571	Week.1	No.Infant.Abx	Mat.Abx	No.Infant.Abx	No.Infant.Abx	Mother	Male
N07	N07_2_2	N07_2_2	Axilla	Cincinnati	28 5/7	28-32 Weeks	28.71428571	Week.3	No.Infant.Abx	Mat.Abx	No.Infant.Abx	No.Infant.Abx	Mother	Male
N07	N07_2_3	N07_2_3	Groin	Cincinnati	28 5/7	28-32 Weeks	28.71428571	Week.3	No.Infant.Abx	Mat.Abx	No.Infant.Abx	No.Infant.Abx	Mother	Male
N07	N07_2_4	N07_2_4	Stool	Cincinnati	28 5/7	28-32 Weeks	28.71428571	Week.3	No.Infant.Abx	Mat.Abx	No.Infant.Abx	No.Infant.Abx	Mother	Male
N07	N07_1_2	N07_1_2	Axilla	Cincinnati	28 5/7	28-32 Weeks	28.71428571	Week.3	No.Infant.Abx	Mat.Abx	No.Infant.Abx	No.Infant.Abx	Mother	Male
N08	N08_1_2	N08_1_2	Axilla	Cincinnati	30	28-32 Weeks	30	Week.1	No.Infant.Abx	Mat.Abx	No.Infant.Abx	No.Infant.Abx	Mother	Female
N08	N08_1_3	N08_1_3	Groin	Cincinnati	30	28-32 Weeks	30	Week.1	No.Infant.Abx	Mat.Abx	No.Infant.Abx	No.Infant.Abx	Mother	Female
N08	N08_1_4	N08_1_4	Stool	Cincinnati	30	28-32 Weeks	30	Week.1	No.Infant.Abx	Mat.Abx	No.Infant.Abx	No.Infant.Abx	Mother	Female
N08	N08_2_3	N08_2_3	Groin	Cincinnati	30	28-32 Weeks	30	Week.3	No.Infant.Abx	Mat.Abx	No.Infant.Abx	No.Infant.Abx	Mother	Female
N08	N08_2_4	N08_2_4	Stool	Cincinnati	30	28-32 Weeks	30	Week.3	No.Infant.Abx	Mat.Abx	No.Infant.Abx	No.Infant.Abx	Mother	Female
N08	N08_2_2	N08_2_2	Axilla	Cincinnati	30	28-32 Weeks	30	Week.3	No.Infant.Abx	Mat.Abx	No.Infant.Abx	No.Infant.Abx	Mother	Female
N09	N09_1_2	N09_1_2	Axilla	Cincinnati	30	28-32 Weeks	30	Week.1	Infant.Abx	Mat.Abx	Infant.Abx	Infant.Abx	Mother	Female
N09	N09_1_4	N09_1_4	Stool	Cincinnati	30	28-32 Weeks	30	Week.1	Infant.Abx	Mat.Abx	Infant.Abx	Infant.Abx	Mother	Female
N09	N09_2_2	N09_2_2	Axilla	Cincinnati	30	28-32 Weeks	30	Week.3	Infant.Abx	Mat.Abx	Infant.Abx	Infant.Abx	Mother	Female
N09	N09_2_3	N09_2_3	Groin	Cincinnati	30	28-32 Weeks	30	Week.3	Infant.Abx	Mat.Abx	Infant.Abx	Infant.Abx	Mother	Female
N09	N09_2_4	N09_2_4	Stool	Cincinnati	30	28-32 Weeks	30	Week.3	Infant.Abx	Mat.Abx	Infant.Abx	Infant.Abx	Mother	Female
N09	N09_1_3	N09_1_3	Groin	Cincinnati	30	28-32 Weeks	30	Week.1	Infant.Abx	Mat.Abx	Infant.Abx	Infant.Abx	Mother	Female
N10	N10_1_2	N10_1_2	Axilla	Cincinnati	30	28-32 Weeks	30	Week.1	No.Infant.Abx	Mat.Abx	No.Infant.Abx	No.Infant.Abx	Donor	Male
N10	N10_1_4	N10_1_4	Stool	Cincinnati	30	28-32 Weeks	30	Week.1	No.Infant.Abx	Mat.Abx	No.Infant.Abx	No.Infant.Abx	Donor	Male
N10	N10_2_2	N10_2_2	Axilla	Cincinnati	30	28-32 Weeks	30	Week.3	No.Infant.Abx	Mat.Abx	No.Infant.Abx	No.Infant.Abx	Donor	Male
N10	N10_2_3	N10_2_3	Groin	Cincinnati	30	28-32 Weeks	30	Week.3	No.Infant.Abx	Mat.Abx	No.Infant.Abx	No.Infant.Abx	Donor	Male
N10	N10_1_3	N10_1_3	Groin	Cincinnati	30	28-32 Weeks	30	Week.1	No.Infant.Abx	Mat.Abx	No.Infant.Abx	No.Infant.Abx	Donor	Male
N10	N10_2_4	N10_2_4	Stool	Cincinnati	30	28-32 Weeks	30	Week.3	No.Infant.Abx	Mat.Abx	No.Infant.Abx	No.Infant.Abx	Donor	Male
N11	N11_1_2	N11_1_2	Axilla	Cincinnati	33 3/7	33-36 Weeks	33.42857143	Week.1	No.Infant.Abx	Mat.Abx	No.Infant.Abx	No.Infant.Abx	No.Milk	Male
N11	N11_1_3	N11_1_3	Groin	Cincinnati	33 3/7	33-36 Weeks	33.42857143	Week.1	No.Infant.Abx	Mat.Abx	No.Infant.Abx	No.Infant.Abx	No.Milk	Male
N11	N11_1_4	N11_1_4	Stool	Cincinnati	33 3/7	33-36 Weeks	33.42857143	Week.1	No.Infant.Abx	Mat.Abx	No.Infant.Abx	No.Infant.Abx	No.Milk	Male
N11	N11_2_3	N11_2_3	Groin	Cincinnati	33 3/7	33-36 Weeks	33.42857143	Week.3	No.Infant.Abx	Mat.Abx	No.Infant.Abx	No.Infant.Abx	No.Milk	Male
N11	N11_2_4	N11_2_4	Stool	Cincinnati	33 3/7	33-36 Weeks	33.42857143	Week.3	No.Infant.Abx	Mat.Abx	No.Infant.Abx	No.Infant.Abx	No.Milk	Male
N11	N11_2_2	N11_2_2	Axilla	Cincinnati	33 3/7	33-36 Weeks	33.42857143	Week.3	No.Infant.Abx	Mat.Abx	No.Infant.Abx	No.Infant.Abx	No.Milk	Male
N12	N12_1_2	N12_1_2	Axilla	Cincinnati	34 1/7	33-36 Weeks	34.14285714	Week.1	No.Infant.Abx	Mat.Abx	No.Infant.Abx	No.Infant.Abx	Mother	Female
N12	N12_1_3	N12_1_3	Groin	Cincinnati	34 1/7	33-36 Weeks	34.14285714	Week.1	No.Infant.Abx	Mat.Abx	No.Infant.Abx	No.Infant.Abx	Mother	Female
N12	N12_1_4	N12_1_4	Stool	Cincinnati	34 1/7	33-36 Weeks	34.14285714	Week.1	No.Infant.Abx	Mat.Abx	No.Infant.Abx	No.Infant.Abx	Mother	Female
N13	N13_1_2	N13_1_2	Axilla	Cincinnati	28 6/7	28-32 Weeks	28.85714286	Week.1	Infant.Abx	Mat.Abx	Infant.Abx	Infant.Abx	Mother	Male
N13	N13_1_3	N13_1_3	Groin	Cincinnati	28 6/7	28-32 Weeks	28.85714286	Week.1	Infant.Abx	Mat.Abx	Infant.Abx	Infant.Abx	Mother	Male
N13	N13_1_4	N13_1_4	Stool	Cincinnati	28 6/7	28-32 Weeks	28.85714286	Week.1	Infant.Abx	Mat.Abx	Infant.Abx	Infant.Abx	Mother	Male
N13	N13_2_3	N13_2_3	Groin	Cincinnati	28 6/7	28-32 Weeks	28.85714286	Week.3	Infant.Abx	Mat.Abx	Infant.Abx	Infant.Abx	Mother	Male
N13	N13_2_4	N13_2_4	Stool	Cincinnati	28 6/7	28-32 Weeks	28.85714286	Week.3	Infant.Abx	Mat.Abx	Infant.Abx	Infant.Abx	Mother	Male
N13	N13_2_2	N13_2_2	Axilla	Cincinnati	28 6/7	28-32 Weeks	28.85714286	Week.3	Infant.Abx	Mat.Abx	Infant.Abx	Infant.Abx	Mother	Male
N14	N14_1_2	N14_1_2	Axilla	Cincinnati	33 4/7	33-36 Weeks	33.57142857	Week.1	No.Infant.Abx	Mat.Abx	No.Infant.Abx	No.Infant.Abx	Mother	Female
N14	N14_1_4	N14_1_4	Stool	Cincinnati	33 4/7	33-36 Weeks	33.57142857	Week.1	No.Infant.Abx	Mat.Abx	No.Infant.Abx	No.Infant.Abx	Mother	Female
N14	N14_2_2	N14_2_2	Axilla	Cincinnati	33 4/7	33-36 Weeks	33.57142857	Week.3	No.Infant.Abx	Mat.Abx	No.Infant.Abx	No.Infant.Abx	Mother	Female
N14	N14_2_3	N14_2_3	Groin	Cincinnati	33 4/7	33-36 Weeks	33.57142857	Week.3	No.Infant.Abx	Mat.Abx	No.Infant.Abx	No.Infant.Abx	Mother	Female
N14	N14_2_4	N14_2_4	Stool	Cincinnati	33 4/7	33-36 Weeks	33.57142857	Week.3	No.Infant.Abx	Mat.Abx	No.Infant.Abx	No.Infant.Abx	Mother	Female
N14	N14_1_3	N14_1_3	Groin	Cincinnati	33 4/7	33-36 Weeks	33.57142857	Week.1	No.Infant.Abx	Mat.Abx	No.Infant.Abx	No.Infant.Abx	Mother	Female
N15	N15_1_3	N15_1_3	Groin	Cincinnati	32 1/7	28-32 Weeks	32.14285714	Week.1	No.Infant.Abx	Mat.Abx	No.Infant.Abx	No.Infant.Abx	Mother	Female
N15	N15_1_4	N15_1_4	Stool	Cincinnati	32 1/7	28-32 Weeks	32.14285714	Week.1	No.Infant.Abx	Mat.Abx	No.Infant.Abx	No.Infant.Abx	Mother	Female
N15	N15_2_2	N15_2_2	Axilla	Cincinnati	32 1/7	28-32 Weeks	32.14285714	Week.3	No.Infant.Abx	Mat.Abx	No.Infant.Abx	No.Infant.Abx	Mother	Female
N15	N15_1_2	N15_1_2	Axilla	Cincinnati	32 1/7	28-32 Weeks	32.14285714	Week.1	No.Infant.Abx	Mat.Abx	No.Infant.Abx	No.Infant.Abx	Mother	Female
N15	N15_2_4	N15_2_4	Stool	Cincinnati	32 1/7	28-32 Weeks	32.14285714	Week.3	No.Infant.Abx	Mat.Abx	No.Infant.Abx	No.Infant.Abx	Mother	Female
N15	N15_2_3	N15_2_3	Groin	Cincinnati	32 1/7	28-32 Weeks	32.14285714	Week.3	No.Infant.Abx	Mat.Abx	No.Infant.Abx	No.Infant.Abx	Mother	Female
N16	N16_1_2	N16_1_2	Axilla	Cincinnati	32 1/7	28-32 Weeks	32.14285714	Week.1	No.Infant.Abx	Mat.Abx	No.Infant.Abx	No.Infant.Abx	Mother	Female
N16	N16_1_3	N16_1_3	Groin	Cincinnati	32 1/7	28-32 Weeks	32.14285714	Week.1	No.Infant.Abx	Mat.Abx	No.Infant.Abx	No.Infant.Abx	Mother	Female
N16	N16_2_2	N16_2_2	Axilla	Cincinnati	32 1/7	28-32 Weeks	32.14285714	Week.3	No.Infant.Abx	Mat.Abx	No.Infant.Abx	No.Infant.Abx	Mother	Female
N16	N16_2_3	N16_2_3	Groin	Cincinnati	32 1/7	28-32 Weeks	32.14285714	Week.3	No.Infant.Abx	Mat.Abx	No.Infant.Abx	No.Infant.Abx	Mother	Female
N16	N16_2_4	N16_2_4	Stool	Cincinnati	32 1/7	28-32 Weeks	32.14285714	Week.3	No.Infant.Abx	Mat.Abx	No.Infant.Abx	No.Infant.Abx	Mother	Female
N16	N16_1_4	N16_1_4	Stool	Cincinnati	32 1/7	28-32 Weeks	32.14285714	Week.1	No.Infant.Abx	Mat.Abx	No.Infant.Abx	No.Infant.Abx	Mother	Female
N17	N17_1_2	N17_1_2	Axilla	Cincinnati	32 2/7	28-32 Weeks	32.28571429	Week.1	No.Infant.Abx	Mat.Abx	No.Infant.Abx	No.Infant.Abx	Donor	Male
N17	N17_1_3	N17_1_3	Groin	Cincinnati	32 2/7	28-32 Weeks	32.28571429	Week.1	No.Infant.Abx	Mat.Abx	No.Infant.Abx	No.Infant.Abx	Donor	Male
N17	N17_2_2	N17_2_2	Axilla	Cincinnati	32 2/7	28-32 Weeks	32.28571429	Week.3	No.Infant.Abx	Mat.Abx	No.Infant.Abx	No.Infant.Abx	Donor	Male
N17	N17_2_3	N17_2_3	Groin	Cincinnati	32 2/7	28-32 Weeks	32.28571429	Week.3	No.Infant.Abx	Mat.Abx	No.Infant.Abx	No.Infant.Abx	Donor	Male
N17	N17_2_4	N17_2_4	Stool	Cincinnati	32 2/7	28-32 Weeks	32.28571429	Week.3	No.Infant.Abx	Mat.Abx	No.Infant.Abx	No.Infant.Abx	Donor	Male
N17	N17_1_4	N17_1_4	Stool	Cincinnati	32 2/7	28-32 Weeks	32.28571429	Week.1	No.Infant.Abx	Mat.Abx	No.Infant.Abx	No.Infant.Abx	Donor	Male
N18	N18_1_3	N18_1_3	Groin	Cincinnati	32 5/7	28-32 Weeks	32.71428571	Week.1	No.Infant.Abx	Mat.Abx	No.Infant.Abx	No.Infant.Abx	Mother	Male
N18	N18_1_4	N18_1_4	Stool	Cincinnati	32 5/7	28-32 Weeks	32.71428571	Week.1	No.Infant.Abx	Mat.Abx	No.Infant.Abx	No.Infant.Abx	Mother	Male
N18	N18_2_2	N18_2_2	Axilla	Cincinnati	32 5/7	28-32 Weeks	32.71428571	Week.3	No.Infant.Abx	Mat.Abx	No.Infant.Abx	No.Infant.Abx	Mother	Male
N18	N18_1_2	N18_1_2	Axilla	Cincinnati	32 5/7	28-32 Weeks	32.71428571	Week.1	No.Infant.Abx	Mat.Abx	No.Infant.Abx	No.Infant.Abx	Mother	Male
N18	N18_2_4	N18_2_4	Stool	Cincinnati	32 5/7	28-32 Weeks	32.71428571	Week.3	No.Infant.Abx	Mat.Abx	No.Infant.Abx	No.Infant.Abx	Mother	Male
N18	N18_2_3	N18_2_3	Groin	Cincinnati	32 5/7	28-32 Weeks	32.71428571	Week.3	No.Infant.Abx	Mat.Abx	No.Infant.Abx	No.Infant.Abx	Mother	Male
N19	N19_1_2	N19_1_2	Axilla	Cincinnati	32 5/7	28-32 Weeks	32.71428571	Week.1	No.Infant.Abx	Mat.Abx	No.Infant.Abx	No.Infant.Abx	Mother	Male
N19	N19_1_3	N19_1_3	Groin	Cincinnati	32 5/7	28-32 Weeks	32.71428571	Week.1	No.Infant.Abx	Mat.Abx	No.Infant.Abx	No.Infant.Abx	Mother	Male
N19	N19_1_4	N19_1_4	Stool	Cincinnati	32 5/7	28-32 Weeks	32.71428571	Week.1	No.Infant.Abx	Mat.Abx	No.Infant.Abx	No.Infant.Abx	Mother	Male
N19	N19_2_3	N19_2_3	Groin	Cincinnati	32 5/7	28-32 Weeks	32.71428571	Week.3	No.Infant.Abx	Mat.Abx	No.Infant.Abx	No.Infant.Abx	Mother	Male
N19	N19_2_4	N19_2_4	Stool	Cincinnati	32 5/7	28-32 Weeks	32.71428571	Week.3	No.Infant.Abx	Mat.Abx	No.Infant.Abx	No.Infant.Abx	Mother	Male
N19	N19_2_2	N19_2_2	Axilla	Cincinnati	32 5/7	28-32 Weeks	32.71428571	Week.3	No.Infant.Abx	Mat.Abx	No.Infant.Abx	No.Infant.Abx	Mother	Male
N20	N20_1_2	N20_1_2	Axilla	Cincinnati	32	28-32 Weeks	32	Week.1	Infant.Abx	Mat.Abx	Infant.Abx	No.Infant.Abx	Donor	Female
N20	N20_1_4	N20_1_4	Stool	Cincinnati	32	28-32 Weeks	32	Week.1	Infant.Abx	Mat.Abx	Infant.Abx	No.Infant.Abx	Donor	Female
N20	N20_2_2	N20_2_2	Axilla	Cincinnati	32	28-32 Weeks	32	Week.3	Infant.Abx	Mat.Abx	Infant.Abx	No.Infant.Abx	Donor	Female
N20	N20_2_3	N20_2_3	Groin	Cincinnati	32	28-32 Weeks	32	Week.3	Infant.Abx	Mat.Abx	Infant.Abx	No.Infant.Abx	Donor	Female
N20	N20_1_3	N20_1_3	Groin	Cincinnati	32	28-32 Weeks	32	Week.1	Infant.Abx	Mat.Abx	Infant.Abx	No.Infant.Abx	Donor	Female
N20	N20_2_4	N20_2_4	Stool	Cincinnati	32	28-32 Weeks	32	Week.3	Infant.Abx	Mat.Abx	Infant.Abx	No.Infant.Abx	Donor	Female
N21	N21_1_3	N21_1_3	Groin	Cincinnati	27 5/7	23-27 Weeks	27.71428571	Week.1	Infant.Abx	Mat.Abx	Infant.Abx	No.Infant.Abx	Mother	Female
N21	N21_1_4	N21_1_4	Stool	Cincinnati	27 5/7	23-27 Weeks	27.71428571	Week.1	Infant.Abx	Mat.Abx	Infant.Abx	No.Infant.Abx	Mother	Female
N21	N21_2_2	N21_2_2	Axilla	Cincinnati	27 5/7	23-27 Weeks	27.71428571	Week.3	Infant.Abx	Mat.Abx	Infant.Abx	No.Infant.Abx	Mother	Female
N21	N21_1_2	N21_1_2	Axilla	Cincinnati	27 5/7	23-27 Weeks	27.71428571	Week.1	Infant.Abx	Mat.Abx	Infant.Abx	No.Infant.Abx	Mother	Female
N21	N21_2_4	N21_2_4	Stool	Cincinnati	27 5/7	23-27 Weeks	27.71428571	Week.3	Infant.Abx	Mat.Abx	Infant.Abx	No.Infant.Abx	Mother	Female
N21	N21_2_3	N21_2_3	Groin	Cincinnati	27 5/7	23-27 Weeks	27.71428571	Week.3	Infant.Abx	Mat.Abx	Infant.Abx	No.Infant.Abx	Mother	Female
N22	N22_1_2	N22_1_2	Axilla	Cincinnati	27 5/7	23-27 Weeks	27.71428571	Week.1	Infant.Abx	Mat.Abx	Infant.Abx	Infant.Abx	Mother	Female
N22	N22_1_3	N22_1_3	Groin	Cincinnati	27 5/7	23-27 Weeks	27.71428571	Week.1	Infant.Abx	Mat.Abx	Infant.Abx	Infant.Abx	Mother	Female
N22	N22_2_2	N22_2_2	Axilla	Cincinnati	27 5/7	23-27 Weeks	27.71428571	Week.3	Infant.Abx	Mat.Abx	Infant.Abx	Infant.Abx	Mother	Female
N22	N22_2_3	N22_2_3	Groin	Cincinnati	27 5/7	23-27 Weeks	27.71428571	Week.3	Infant.Abx	Mat.Abx	Infant.Abx	Infant.Abx	Mother	Female
N22	N22_2_4	N22_2_4	Stool	Cincinnati	27 5/7	23-27 Weeks	27.71428571	Week.3	Infant.Abx	Mat.Abx	Infant.Abx	Infant.Abx	Mother	Female
N22	N22_1_4	N22_1_4	Stool	Cincinnati	27 5/7	23-27 Weeks	27.71428571	Week.1	Infant.Abx	Mat.Abx	Infant.Abx	Infant.Abx	Mother	Female
N23	N23_2_2	N23_2_2	Axilla	Cincinnati	28 1/7	28-32 Weeks	28.14285714	Week.3	Infant.Abx	Mat.Abx	Infant.Abx	Infant.Abx	Mother	Male
N23	N23_2_3	N23_2_3	Groin	Cincinnati	28 1/7	28-32 Weeks	28.14285714	Week.3	Infant.Abx	Mat.Abx	Infant.Abx	Infant.Abx	Mother	Male
N23	N23_2_4	N23_2_4	Stool	Cincinnati	28 1/7	28-32 Weeks	28.14285714	Week.3	Infant.Abx	Mat.Abx	Infant.Abx	Infant.Abx	Mother	Male
N23	N23_1_4	N23_1_4	Stool	Cincinnati	28 1/7	28-32 Weeks	28.14285714	Week.1	Infant.Abx	Mat.Abx	Infant.Abx	Infant.Abx	Mother	Male
N24	N24_1_2	N24_1_2	Axilla	Cincinnati	33	33-36 Weeks	33	Week.1	No.Infant.Abx	Mat.Abx	No.Infant.Abx	No.Infant.Abx	Mother	Female
N24	N24_1_3	N24_1_3	Groin	Cincinnati	33	33-36 Weeks	33	Week.1	No.Infant.Abx	Mat.Abx	No.Infant.Abx	No.Infant.Abx	Mother	Female
N24	N24_1_4	N24_1_4	Stool	Cincinnati	33	33-36 Weeks	33	Week.1	No.Infant.Abx	Mat.Abx	No.Infant.Abx	No.Infant.Abx	Mother	Female
N24	N24_2_4	N24_2_4	Stool	Cincinnati	33	33-36 Weeks	33	Week.3	No.Infant.Abx	Mat.Abx	No.Infant.Abx	No.Infant.Abx	Mother	Female
N24	N24_2_3	N24_2_3	Groin	Cincinnati	33	33-36 Weeks	33	Week.3	No.Infant.Abx	Mat.Abx	No.Infant.Abx	No.Infant.Abx	Mother	Female
N25	N25_1_2	N25_1_2	Axilla	Cincinnati	33	33-36 Weeks	33	Week.1	No.Infant.Abx	Mat.Abx	No.Infant.Abx	No.Infant.Abx	Mother	Female
N25	N25_1_3	N25_1_3	Groin	Cincinnati	33	33-36 Weeks	33	Week.1	No.Infant.Abx	Mat.Abx	No.Infant.Abx	No.Infant.Abx	Mother	Female
N25	N25_2_2	N25_2_2	Axilla	Cincinnati	33	33-36 Weeks	33	Week.3	No.Infant.Abx	Mat.Abx	No.Infant.Abx	No.Infant.Abx	Mother	Female
N25	N25_2_3	N25_2_3	Groin	Cincinnati	33	33-36 Weeks	33	Week.3	No.Infant.Abx	Mat.Abx	No.Infant.Abx	No.Infant.Abx	Mother	Female
N25	N25_2_4	N25_2_4	Stool	Cincinnati	33	33-36 Weeks	33	Week.3	No.Infant.Abx	Mat.Abx	No.Infant.Abx	No.Infant.Abx	Mother	Female
N25	N25_1_4	N25_1_4	Stool	Cincinnati	33	33-36 Weeks	33	Week.1	No.Infant.Abx	Mat.Abx	No.Infant.Abx	No.Infant.Abx	Mother	Female
N26	N26_1_4	N26_1_4	Stool	Cincinnati	33	33-36 Weeks	33	Week.1	No.Infant.Abx	Mat.Abx	No.Infant.Abx	No.Infant.Abx	Mother	Female
N27	N27_1_3	N27_1_3	Groin	Cincinnati	34	33-36 Weeks	34	Week.1	No.Infant.Abx	Mat.Abx	No.Infant.Abx	No.Infant.Abx	Mother	Male
N27	N27_1_4	N27_1_4	Stool	Cincinnati	34	33-36 Weeks	34	Week.1	No.Infant.Abx	Mat.Abx	No.Infant.Abx	No.Infant.Abx	Mother	Male
N27	N27_2_3	N27_2_3	Groin	Cincinnati	34	33-36 Weeks	34	Week.3	No.Infant.Abx	Mat.Abx	No.Infant.Abx	No.Infant.Abx	Mother	Male
N27	N27_1_2	N27_1_2	Axilla	Cincinnati	34	33-36 Weeks	34	Week.1	No.Infant.Abx	Mat.Abx	No.Infant.Abx	No.Infant.Abx	Mother	Male
N27	N27_2_4	N27_2_4	Stool	Cincinnati	34	33-36 Weeks	34	Week.3	No.Infant.Abx	Mat.Abx	No.Infant.Abx	No.Infant.Abx	Mother	Male
N28	N28_1_2	N28_1_2	Axilla	Cincinnati	32 1/7	28-32 Weeks	32.14285714	Week.1	No.Infant.Abx	Mat.Abx	No.Infant.Abx	No.Infant.Abx	Mother	Male
N28	N28_1_3	N28_1_3	Groin	Cincinnati	32 1/7	28-32 Weeks	32.14285714	Week.1	No.Infant.Abx	Mat.Abx	No.Infant.Abx	No.Infant.Abx	Mother	Male
N28	N28_1_4	N28_1_4	Stool	Cincinnati	32 1/7	28-32 Weeks	32.14285714	Week.1	No.Infant.Abx	Mat.Abx	No.Infant.Abx	No.Infant.Abx	Mother	Male
N28	N28_2_3	N28_2_3	Groin	Cincinnati	32 1/7	28-32 Weeks	32.14285714	Week.3	No.Infant.Abx	Mat.Abx	No.Infant.Abx	No.Infant.Abx	Mother	Male
N28	N28_2_4	N28_2_4	Stool	Cincinnati	32 1/7	28-32 Weeks	32.14285714	Week.3	No.Infant.Abx	Mat.Abx	No.Infant.Abx	No.Infant.Abx	Mother	Male
N28	N28_2_2	N28_2_2	Axilla	Cincinnati	32 1/7	28-32 Weeks	32.14285714	Week.3	No.Infant.Abx	Mat.Abx	No.Infant.Abx	No.Infant.Abx	Mother	Male
N29	N29_1_2	N29_1_2	Axilla	Cincinnati	31	28-32 Weeks	31	Week.1	No.Infant.Abx	Mat.Abx	No.Infant.Abx	No.Infant.Abx	Mother	Male
N29	N29_1_4	N29_1_4	Stool	Cincinnati	31	28-32 Weeks	31	Week.1	No.Infant.Abx	Mat.Abx	No.Infant.Abx	No.Infant.Abx	Mother	Male
N29	N29_2_2	N29_2_2	Axilla	Cincinnati	31	28-32 Weeks	31	Week.3	No.Infant.Abx	Mat.Abx	No.Infant.Abx	No.Infant.Abx	Mother	Male
N29	N29_2_3	N29_2_3	Groin	Cincinnati	31	28-32 Weeks	31	Week.3	No.Infant.Abx	Mat.Abx	No.Infant.Abx	No.Infant.Abx	Mother	Male
N29	N29_2_4	N29_2_4	Stool	Cincinnati	31	28-32 Weeks	31	Week.3	No.Infant.Abx	Mat.Abx	No.Infant.Abx	No.Infant.Abx	Mother	Male
N29	N29_1_3	N29_1_3	Groin	Cincinnati	31	28-32 Weeks	31	Week.1	No.Infant.Abx	Mat.Abx	No.Infant.Abx	No.Infant.Abx	Mother	Male
N30	N30_1_3	N30_1_3	Groin	Cincinnati	25	23-27 Weeks	25	Week.1	Infant.Abx	No.Mat.Abx	Infant.Abx	No.Infant.Abx	Donor	Male
N30	N30_1_4	N30_1_4	Stool	Cincinnati	25	23-27 Weeks	25	Week.1	Infant.Abx	No.Mat.Abx	Infant.Abx	No.Infant.Abx	Donor	Male
N30	N30_2_2	N30_2_2	Axilla	Cincinnati	25	23-27 Weeks	25	Week.3	Infant.Abx	No.Mat.Abx	Infant.Abx	No.Infant.Abx	Donor	Male
N30	N30_1_2	N30_1_2	Axilla	Cincinnati	25	23-27 Weeks	25	Week.1	Infant.Abx	No.Mat.Abx	Infant.Abx	No.Infant.Abx	Donor	Male
N30	N30_2_4	N30_2_4	Stool	Cincinnati	25	23-27 Weeks	25	Week.3	Infant.Abx	No.Mat.Abx	Infant.Abx	No.Infant.Abx	Donor	Male
N31	N31_1_2	N31_1_2	Axilla	Cincinnati	30 4/7	28-32 Weeks	30.57142857	Week.1	Infant.Abx	No.Mat.Abx	No.Infant.Abx	Infant.Abx	Mother	Female
N31	N31_1_3	N31_1_3	Groin	Cincinnati	30 4/7	28-32 Weeks	30.57142857	Week.1	Infant.Abx	No.Mat.Abx	No.Infant.Abx	Infant.Abx	Mother	Female
N31	N31_1_4	N31_1_4	Stool	Cincinnati	30 4/7	28-32 Weeks	30.57142857	Week.1	Infant.Abx	No.Mat.Abx	No.Infant.Abx	Infant.Abx	Mother	Female
N31	N31_2_3	N31_2_3	Groin	Cincinnati	30 4/7	28-32 Weeks	30.57142857	Week.3	Infant.Abx	No.Mat.Abx	No.Infant.Abx	Infant.Abx	Mother	Female
N31	N31_2_4	N31_2_4	Stool	Cincinnati	30 4/7	28-32 Weeks	30.57142857	Week.3	Infant.Abx	No.Mat.Abx	No.Infant.Abx	Infant.Abx	Mother	Female
N31	N31_2_2	N31_2_2	Axilla	Cincinnati	30 4/7	28-32 Weeks	30.57142857	Week.3	Infant.Abx	No.Mat.Abx	No.Infant.Abx	Infant.Abx	Mother	Female
N32	N32_1_2	N32_1_2	Axilla	Cincinnati	30	28-32 Weeks	30	Week.1	No.Infant.Abx	No.Mat.Abx	No.Infant.Abx	No.Infant.Abx	Mother	Female
N32	N32_1_3	N32_1_3	Groin	Cincinnati	30	28-32 Weeks	30	Week.1	No.Infant.Abx	No.Mat.Abx	No.Infant.Abx	No.Infant.Abx	Mother	Female
N32	N32_1_4	N32_1_4	Stool	Cincinnati	30	28-32 Weeks	30	Week.1	No.Infant.Abx	No.Mat.Abx	No.Infant.Abx	No.Infant.Abx	Mother	Female
N32	N32_2_4	N32_2_4	Stool	Cincinnati	30	28-32 Weeks	30	Week.3	No.Infant.Abx	No.Mat.Abx	No.Infant.Abx	No.Infant.Abx	Mother	Female
N32	N32_2_3	N32_2_3	Groin	Cincinnati	30	28-32 Weeks	30	Week.3	No.Infant.Abx	No.Mat.Abx	No.Infant.Abx	No.Infant.Abx	Mother	Female
N33	N33_1_2	N33_1_2	Axilla	Cincinnati	30 2/7	28-32 Weeks	30.28571429	Week.1	Infant.Abx	Mat.Abx	Infant.Abx	No.Infant.Abx	Mother	Male
N33	N33_1_3	N33_1_3	Groin	Cincinnati	30 2/7	28-32 Weeks	30.28571429	Week.1	Infant.Abx	Mat.Abx	Infant.Abx	No.Infant.Abx	Mother	Male
N33	N33_2_3	N33_2_3	Groin	Cincinnati	30 2/7	28-32 Weeks	30.28571429	Week.3	Infant.Abx	Mat.Abx	Infant.Abx	No.Infant.Abx	Mother	Male
N33	N33_2_4	N33_2_4	Stool	Cincinnati	30 2/7	28-32 Weeks	30.28571429	Week.3	Infant.Abx	Mat.Abx	Infant.Abx	No.Infant.Abx	Mother	Male
N33	N33_1_4	N33_1_4	Stool	Cincinnati	30 2/7	28-32 Weeks	30.28571429	Week.1	Infant.Abx	Mat.Abx	Infant.Abx	No.Infant.Abx	Mother	Male
N34	N34_1_2	N34_1_2	Axilla	Cincinnati	29 3/7	28-32 Weeks	29.42857143	Week.1	Infant.Abx	Mat.Abx	Infant.Abx	No.Infant.Abx	Mother	Female
N34	N34_1_4	N34_1_4	Stool	Cincinnati	29 3/7	28-32 Weeks	29.42857143	Week.1	Infant.Abx	Mat.Abx	Infant.Abx	No.Infant.Abx	Mother	Female
N34	N34_2_2	N34_2_2	Axilla	Cincinnati	29 3/7	28-32 Weeks	29.42857143	Week.3	Infant.Abx	Mat.Abx	Infant.Abx	No.Infant.Abx	Mother	Female
N34	N34_2_3	N34_2_3	Groin	Cincinnati	29 3/7	28-32 Weeks	29.42857143	Week.3	Infant.Abx	Mat.Abx	Infant.Abx	No.Infant.Abx	Mother	Female
N34	N34_2_4	N34_2_4	Stool	Cincinnati	29 3/7	28-32 Weeks	29.42857143	Week.3	Infant.Abx	Mat.Abx	Infant.Abx	No.Infant.Abx	Mother	Female
N34	N34_1_3	N34_1_3	Groin	Cincinnati	29 3/7	28-32 Weeks	29.42857143	Week.1	Infant.Abx	Mat.Abx	Infant.Abx	No.Infant.Abx	Mother	Female
N35	N35_1_3	N35_1_3	Groin	Cincinnati	29 3/7	28-32 Weeks	29.42857143	Week.1	No.Infant.Abx	Mat.Abx	No.Infant.Abx	No.Infant.Abx	Mother	Female
N35	N35_1_4	N35_1_4	Stool	Cincinnati	29 3/7	28-32 Weeks	29.42857143	Week.1	No.Infant.Abx	Mat.Abx	No.Infant.Abx	No.Infant.Abx	Mother	Female
N35	N35_2_2	N35_2_2	Axilla	Cincinnati	29 3/7	28-32 Weeks	29.42857143	Week.3	No.Infant.Abx	Mat.Abx	No.Infant.Abx	No.Infant.Abx	Mother	Female
N35	N35_1_2	N35_1_2	Axilla	Cincinnati	29 3/7	28-32 Weeks	29.42857143	Week.1	No.Infant.Abx	Mat.Abx	No.Infant.Abx	No.Infant.Abx	Mother	Female
N35	N35_2_4	N35_2_4	Stool	Cincinnati	29 3/7	28-32 Weeks	29.42857143	Week.3	No.Infant.Abx	Mat.Abx	No.Infant.Abx	No.Infant.Abx	Mother	Female
N35	N35_2_3	N35_2_3	Groin	Cincinnati	29 3/7	28-32 Weeks	29.42857143	Week.3	No.Infant.Abx	Mat.Abx	No.Infant.Abx	No.Infant.Abx	Mother	Female
N36	N36_1_2	N36_1_2	Axilla	Cincinnati	28	28-32 Weeks	28	Week.1	No.Infant.Abx	Mat.Abx	No.Infant.Abx	No.Infant.Abx	Mother	Female
N36	N36_1_3	N36_1_3	Groin	Cincinnati	28	28-32 Weeks	28	Week.1	No.Infant.Abx	Mat.Abx	No.Infant.Abx	No.Infant.Abx	Mother	Female
N36	N36_2_2	N36_2_2	Axilla	Cincinnati	28	28-32 Weeks	28	Week.3	No.Infant.Abx	Mat.Abx	No.Infant.Abx	No.Infant.Abx	Mother	Female
N36	N36_2_3	N36_2_3	Groin	Cincinnati	28	28-32 Weeks	28	Week.3	No.Infant.Abx	Mat.Abx	No.Infant.Abx	No.Infant.Abx	Mother	Female
N36	N36_2_4	N36_2_4	Stool	Cincinnati	28	28-32 Weeks	28	Week.3	No.Infant.Abx	Mat.Abx	No.Infant.Abx	No.Infant.Abx	Mother	Female
N36	N36_1_4	N36_1_4	Stool	Cincinnati	28	28-32 Weeks	28	Week.1	No.Infant.Abx	Mat.Abx	No.Infant.Abx	No.Infant.Abx	Mother	Female
N37	N37_1_2	N37_1_2	Axilla	Cincinnati	29 6/7	28-32 Weeks	29.85714286	Week.1	No.Infant.Abx	Mat.Abx	No.Infant.Abx	No.Infant.Abx	Mother	Female
N37	N37_1_4	N37_1_4	Stool	Cincinnati	29 6/7	28-32 Weeks	29.85714286	Week.1	No.Infant.Abx	Mat.Abx	No.Infant.Abx	No.Infant.Abx	Mother	Female
N37	N37_2_4	N37_2_4	Stool	Cincinnati	29 6/7	28-32 Weeks	29.85714286	Week.3	No.Infant.Abx	Mat.Abx	No.Infant.Abx	No.Infant.Abx	Mother	Female
N37	N37_1_3	N37_1_3	Groin	Cincinnati	29 6/7	28-32 Weeks	29.85714286	Week.1	No.Infant.Abx	Mat.Abx	No.Infant.Abx	No.Infant.Abx	Mother	Female
N38	N38_1_2	N38_1_2	Axilla	Cincinnati	34 6/7	33-36 Weeks	34.85714286	Week.1	No.Infant.Abx	No.Mat.Abx	No.Infant.Abx	No.Infant.Abx	No.Milk	Male
N38	N38_1_4	N38_1_4	Stool	Cincinnati	34 6/7	33-36 Weeks	34.85714286	Week.1	No.Infant.Abx	No.Mat.Abx	No.Infant.Abx	No.Infant.Abx	No.Milk	Male
N38	N38_2_2	N38_2_2	Axilla	Cincinnati	34 6/7	33-36 Weeks	34.85714286	Week.3	No.Infant.Abx	No.Mat.Abx	No.Infant.Abx	No.Infant.Abx	No.Milk	Male
N38	N38_2_3	N38_2_3	Groin	Cincinnati	34 6/7	33-36 Weeks	34.85714286	Week.3	No.Infant.Abx	No.Mat.Abx	No.Infant.Abx	No.Infant.Abx	No.Milk	Male
N38	N38_1_3	N38_1_3	Groin	Cincinnati	34 6/7	33-36 Weeks	34.85714286	Week.1	No.Infant.Abx	No.Mat.Abx	No.Infant.Abx	No.Infant.Abx	No.Milk	Male
N38	N38_2_4	N38_2_4	Stool	Cincinnati	34 6/7	33-36 Weeks	34.85714286	Week.3	No.Infant.Abx	No.Mat.Abx	No.Infant.Abx	No.Infant.Abx	No.Milk	Male
N39	N39_1_3	N39_1_3	Groin	Cincinnati	28 3/7	28-32 Weeks	28.42857143	Week.1	Infant.Abx	Mat.Abx	Infant.Abx	No.Infant.Abx	Mother	Male
N39	N39_1_4	N39_1_4	Stool	Cincinnati	28 3/7	28-32 Weeks	28.42857143	Week.1	Infant.Abx	Mat.Abx	Infant.Abx	No.Infant.Abx	Mother	Male
N39	N39_2_4	N39_2_4	Stool	Cincinnati	28 3/7	28-32 Weeks	28.42857143	Week.3	Infant.Abx	Mat.Abx	Infant.Abx	No.Infant.Abx	Mother	Male
N39	N39_1_2	N39_1_2	Axilla	Cincinnati	28 3/7	28-32 Weeks	28.42857143	Week.1	Infant.Abx	Mat.Abx	Infant.Abx	No.Infant.Abx	Mother	Male
N39	N39_2_3	N39_2_3	Groin	Cincinnati	28 3/7	28-32 Weeks	28.42857143	Week.3	Infant.Abx	Mat.Abx	Infant.Abx	No.Infant.Abx	Mother	Male
N39	N39_2_2	N39_2_2	Axilla	Cincinnati	28 3/7	28-32 Weeks	28.42857143	Week.3	Infant.Abx	Mat.Abx	Infant.Abx	No.Infant.Abx	Mother	Male
N40	N40_1_2	N40_1_2	Axilla	Cincinnati	29 6/7	28-32 Weeks	29.85714286	Week.1	No.Infant.Abx	Mat.Abx	No.Infant.Abx	No.Infant.Abx	Mother	Female
N40	N40_1_3	N40_1_3	Groin	Cincinnati	29 6/7	28-32 Weeks	29.85714286	Week.1	No.Infant.Abx	Mat.Abx	No.Infant.Abx	No.Infant.Abx	Mother	Female
N40	N40_1_4	N40_1_4	Stool	Cincinnati	29 6/7	28-32 Weeks	29.85714286	Week.1	No.Infant.Abx	Mat.Abx	No.Infant.Abx	No.Infant.Abx	Mother	Female
N40	N40_2_2	N40_2_2	Axilla	Cincinnati	29 6/7	28-32 Weeks	29.85714286	Week.3	No.Infant.Abx	Mat.Abx	No.Infant.Abx	No.Infant.Abx	Mother	Female
N40	N40_2_3	N40_2_3	Groin	Cincinnati	29 6/7	28-32 Weeks	29.85714286	Week.3	No.Infant.Abx	Mat.Abx	No.Infant.Abx	No.Infant.Abx	Mother	Female
N40	N40_2_4	N40_2_4	Stool	Cincinnati	29 6/7	28-32 Weeks	29.85714286	Week.3	No.Infant.Abx	Mat.Abx	No.Infant.Abx	No.Infant.Abx	Mother	Female
N41	N41_1_2	N41_1_2	Axilla	Cincinnati	31 3/7	28-32 Weeks	31.42857143	Week.1	Infant.Abx	Mat.Abx	Infant.Abx	Infant.Abx	Mother	Male
N41	N41_1_4	N41_1_4	Stool	Cincinnati	31 3/7	28-32 Weeks	31.42857143	Week.1	Infant.Abx	Mat.Abx	Infant.Abx	Infant.Abx	Mother	Male
N41	N41_2_4	N41_2_4	Stool	Cincinnati	31 3/7	28-32 Weeks	31.42857143	Week.3	Infant.Abx	Mat.Abx	Infant.Abx	Infant.Abx	Mother	Male
N41	N41_2_2	N41_2_2	Axilla	Cincinnati	31 3/7	28-32 Weeks	31.42857143	Week.3	Infant.Abx	Mat.Abx	Infant.Abx	Infant.Abx	Mother	Male
N41	N41_1_3	N41_1_3	Groin	Cincinnati	31 3/7	28-32 Weeks	31.42857143	Week.1	Infant.Abx	Mat.Abx	Infant.Abx	Infant.Abx	Mother	Male
N41	N41_2_3	N41_2_3	Groin	Cincinnati	31 3/7	28-32 Weeks	31.42857143	Week.3	Infant.Abx	Mat.Abx	Infant.Abx	Infant.Abx	Mother	Male
N42	N42_1_3	N42_1_3	Groin	Cincinnati	32 2/7	28-32 Weeks	32.28571429	Week.1	No.Infant.Abx	No.Mat.Abx	No.Infant.Abx	No.Infant.Abx	Mother	Female
N42	N42_1_4	N42_1_4	Stool	Cincinnati	32 2/7	28-32 Weeks	32.28571429	Week.1	No.Infant.Abx	No.Mat.Abx	No.Infant.Abx	No.Infant.Abx	Mother	Female
N42	N42_2_2	N42_2_2	Axilla	Cincinnati	32 2/7	28-32 Weeks	32.28571429	Week.3	No.Infant.Abx	No.Mat.Abx	No.Infant.Abx	No.Infant.Abx	Mother	Female
N42	N42_1_2	N42_1_2	Axilla	Cincinnati	32 2/7	28-32 Weeks	32.28571429	Week.1	No.Infant.Abx	No.Mat.Abx	No.Infant.Abx	No.Infant.Abx	Mother	Female
N42	N42_2_4	N42_2_4	Stool	Cincinnati	32 2/7	28-32 Weeks	32.28571429	Week.3	No.Infant.Abx	No.Mat.Abx	No.Infant.Abx	No.Infant.Abx	Mother	Female
N42	N42_2_3	N42_2_3	Groin	Cincinnati	32 2/7	28-32 Weeks	32.28571429	Week.3	No.Infant.Abx	No.Mat.Abx	No.Infant.Abx	No.Infant.Abx	Mother	Female
N43	N43_1_2	N43_1_2	Axilla	Cincinnati	31 3/7	28-32 Weeks	31.42857143	Week.1	No.Infant.Abx	Mat.Abx	No.Infant.Abx	No.Infant.Abx	Mother	Male
N43	N43_1_3	N43_1_3	Groin	Cincinnati	31 3/7	28-32 Weeks	31.42857143	Week.1	No.Infant.Abx	Mat.Abx	No.Infant.Abx	No.Infant.Abx	Mother	Male
N43	N43_2_2	N43_2_2	Axilla	Cincinnati	31 3/7	28-32 Weeks	31.42857143	Week.3	No.Infant.Abx	Mat.Abx	No.Infant.Abx	No.Infant.Abx	Mother	Male
N43	N43_2_3	N43_2_3	Groin	Cincinnati	31 3/7	28-32 Weeks	31.42857143	Week.3	No.Infant.Abx	Mat.Abx	No.Infant.Abx	No.Infant.Abx	Mother	Male
N43	N43_2_4	N43_2_4	Stool	Cincinnati	31 3/7	28-32 Weeks	31.42857143	Week.3	No.Infant.Abx	Mat.Abx	No.Infant.Abx	No.Infant.Abx	Mother	Male
N43	N43_1_4	N43_1_4	Stool	Cincinnati	31 3/7	28-32 Weeks	31.42857143	Week.1	No.Infant.Abx	Mat.Abx	No.Infant.Abx	No.Infant.Abx	Mother	Male
N44	N44_1_3	N44_1_3	Groin	Cincinnati	31 3/7	28-32 Weeks	31.42857143	Week.1	No.Infant.Abx	Mat.Abx	No.Infant.Abx	No.Infant.Abx	Mother	Female
N44	N44_1_4	N44_1_4	Stool	Cincinnati	31 3/7	28-32 Weeks	31.42857143	Week.1	No.Infant.Abx	Mat.Abx	No.Infant.Abx	No.Infant.Abx	Mother	Female
N44	N44_2_2	N44_2_2	Axilla	Cincinnati	31 3/7	28-32 Weeks	31.42857143	Week.3	No.Infant.Abx	Mat.Abx	No.Infant.Abx	No.Infant.Abx	Mother	Female
N44	N44_2_3	N44_2_3	Groin	Cincinnati	31 3/7	28-32 Weeks	31.42857143	Week.3	No.Infant.Abx	Mat.Abx	No.Infant.Abx	No.Infant.Abx	Mother	Female
N44	N44_2_4	N44_2_4	Stool	Cincinnati	31 3/7	28-32 Weeks	31.42857143	Week.3	No.Infant.Abx	Mat.Abx	No.Infant.Abx	No.Infant.Abx	Mother	Female
N44	N44_1_2	N44_1_2	Axilla	Cincinnati	31 3/7	28-32 Weeks	31.42857143	Week.1	No.Infant.Abx	Mat.Abx	No.Infant.Abx	No.Infant.Abx	Mother	Female
N45	N45_1_3	N45_1_3	Groin	Cincinnati	33 4/7	33-36 Weeks	33.57142857	Week.1	No.Infant.Abx	Mat.Abx	No.Infant.Abx	No.Infant.Abx	Mother	Male
N45	N45_1_4	N45_1_4	Stool	Cincinnati	33 4/7	33-36 Weeks	33.57142857	Week.1	No.Infant.Abx	Mat.Abx	No.Infant.Abx	No.Infant.Abx	Mother	Male
N45	N45_2_2	N45_2_2	Axilla	Cincinnati	33 4/7	33-36 Weeks	33.57142857	Week.3	No.Infant.Abx	Mat.Abx	No.Infant.Abx	No.Infant.Abx	Mother	Male
N45	N45_1_2	N45_1_2	Axilla	Cincinnati	33 4/7	33-36 Weeks	33.57142857	Week.1	No.Infant.Abx	Mat.Abx	No.Infant.Abx	No.Infant.Abx	Mother	Male
N45	N45_2_4	N45_2_4	Stool	Cincinnati	33 4/7	33-36 Weeks	33.57142857	Week.3	No.Infant.Abx	Mat.Abx	No.Infant.Abx	No.Infant.Abx	Mother	Male
N45	N45_2_3	N45_2_3	Groin	Cincinnati	33 4/7	33-36 Weeks	33.57142857	Week.3	No.Infant.Abx	Mat.Abx	No.Infant.Abx	No.Infant.Abx	Mother	Male
N46	N46_1_2	N46_1_2	Axilla	Cincinnati	32 6/7	28-32 Weeks	32.85714286	Week.1	No.Infant.Abx	Mat.Abx	No.Infant.Abx	No.Infant.Abx	Donor	Male
N46	N46_1_3	N46_1_3	Groin	Cincinnati	32 6/7	28-32 Weeks	32.85714286	Week.1	No.Infant.Abx	Mat.Abx	No.Infant.Abx	No.Infant.Abx	Donor	Male
N46	N46_2_2	N46_2_2	Axilla	Cincinnati	32 6/7	28-32 Weeks	32.85714286	Week.3	No.Infant.Abx	Mat.Abx	No.Infant.Abx	No.Infant.Abx	Donor	Male
N46	N46_2_3	N46_2_3	Groin	Cincinnati	32 6/7	28-32 Weeks	32.85714286	Week.3	No.Infant.Abx	Mat.Abx	No.Infant.Abx	No.Infant.Abx	Donor	Male
N46	N46_2_4	N46_2_4	Stool	Cincinnati	32 6/7	28-32 Weeks	32.85714286	Week.3	No.Infant.Abx	Mat.Abx	No.Infant.Abx	No.Infant.Abx	Donor	Male
N46	N46_1_4	N46_1_4	Stool	Cincinnati	32 6/7	28-32 Weeks	32.85714286	Week.1	No.Infant.Abx	Mat.Abx	No.Infant.Abx	No.Infant.Abx	Donor	Male
N47	N47_1_2	N47_1_2	Axilla	Cincinnati	32 2/7	28-32 Weeks	32.28571429	Week.1	No.Infant.Abx	Mat.Abx	No.Infant.Abx	No.Infant.Abx	Donor	Male
N47	N47_1_4	N47_1_4	Stool	Cincinnati	32 2/7	28-32 Weeks	32.28571429	Week.1	No.Infant.Abx	Mat.Abx	No.Infant.Abx	No.Infant.Abx	Donor	Male
N47	N47_2_2	N47_2_2	Axilla	Cincinnati	32 2/7	28-32 Weeks	32.28571429	Week.3	No.Infant.Abx	Mat.Abx	No.Infant.Abx	No.Infant.Abx	Donor	Male
N47	N47_2_3	N47_2_3	Groin	Cincinnati	32 2/7	28-32 Weeks	32.28571429	Week.3	No.Infant.Abx	Mat.Abx	No.Infant.Abx	No.Infant.Abx	Donor	Male
N47	N47_1_3	N47_1_3	Groin	Cincinnati	32 2/7	28-32 Weeks	32.28571429	Week.1	No.Infant.Abx	Mat.Abx	No.Infant.Abx	No.Infant.Abx	Donor	Male
N47	N47_2_4	N47_2_4	Stool	Cincinnati	32 2/7	28-32 Weeks	32.28571429	Week.3	No.Infant.Abx	Mat.Abx	No.Infant.Abx	No.Infant.Abx	Donor	Male
N48	N48_1_2	N48_1_2	Axilla	Cincinnati	32 2/7	28-32 Weeks	32.28571429	Week.1	No.Infant.Abx	Mat.Abx	No.Infant.Abx	No.Infant.Abx	Mother	Male
N48	N48_1_3	N48_1_3	Groin	Cincinnati	32 2/7	28-32 Weeks	32.28571429	Week.1	No.Infant.Abx	Mat.Abx	No.Infant.Abx	No.Infant.Abx	Mother	Male
N48	N48_1_4	N48_1_4	Stool	Cincinnati	32 2/7	28-32 Weeks	32.28571429	Week.1	No.Infant.Abx	Mat.Abx	No.Infant.Abx	No.Infant.Abx	Mother	Male
N48	N48_2_3	N48_2_3	Groin	Cincinnati	32 2/7	28-32 Weeks	32.28571429	Week.3	No.Infant.Abx	Mat.Abx	No.Infant.Abx	No.Infant.Abx	Mother	Male
N48	N48_2_4	N48_2_4	Stool	Cincinnati	32 2/7	28-32 Weeks	32.28571429	Week.3	No.Infant.Abx	Mat.Abx	No.Infant.Abx	No.Infant.Abx	Mother	Male
N48	N48_2_2	N48_2_2	Axilla	Cincinnati	32 2/7	28-32 Weeks	32.28571429	Week.3	No.Infant.Abx	Mat.Abx	No.Infant.Abx	No.Infant.Abx	Mother	Male
N49	N49_1_2	N49_1_2	Axilla	Cincinnati	30 1/7	28-32 Weeks	30.14285714	Week.1	No.Infant.Abx	Mat.Abx	No.Infant.Abx	No.Infant.Abx	Donor	Male
N49	N49_1_3	N49_1_3	Groin	Cincinnati	30 1/7	28-32 Weeks	30.14285714	Week.1	No.Infant.Abx	Mat.Abx	No.Infant.Abx	No.Infant.Abx	Donor	Male
N49	N49_2_2	N49_2_2	Axilla	Cincinnati	30 1/7	28-32 Weeks	30.14285714	Week.3	No.Infant.Abx	Mat.Abx	No.Infant.Abx	No.Infant.Abx	Donor	Male
N49	N49_2_3	N49_2_3	Groin	Cincinnati	30 1/7	28-32 Weeks	30.14285714	Week.3	No.Infant.Abx	Mat.Abx	No.Infant.Abx	No.Infant.Abx	Donor	Male
N49	N49_2_4	N49_2_4	Stool	Cincinnati	30 1/7	28-32 Weeks	30.14285714	Week.3	No.Infant.Abx	Mat.Abx	No.Infant.Abx	No.Infant.Abx	Donor	Male
N49	N49_1_4	N49_1_4	Stool	Cincinnati	30 1/7	28-32 Weeks	30.14285714	Week.1	No.Infant.Abx	Mat.Abx	No.Infant.Abx	No.Infant.Abx	Donor	Male
N50	N50_1_3	N50_1_3	Groin	Cincinnati	34 2/7	33-36 Weeks	34.28571429	Week.1	No.Infant.Abx	Mat.Abx	No.Infant.Abx	No.Infant.Abx	Mother	Female
N50	N50_1_4	N50_1_4	Stool	Cincinnati	34 2/7	33-36 Weeks	34.28571429	Week.1	No.Infant.Abx	Mat.Abx	No.Infant.Abx	No.Infant.Abx	Mother	Female
N50	N50_2_2	N50_2_2	Axilla	Cincinnati	34 2/7	33-36 Weeks	34.28571429	Week.3	No.Infant.Abx	Mat.Abx	No.Infant.Abx	No.Infant.Abx	Mother	Female
N50	N50_1_2	N50_1_2	Axilla	Cincinnati	34 2/7	33-36 Weeks	34.28571429	Week.1	No.Infant.Abx	Mat.Abx	No.Infant.Abx	No.Infant.Abx	Mother	Female
N50	N50_2_4	N50_2_4	Stool	Cincinnati	34 2/7	33-36 Weeks	34.28571429	Week.3	No.Infant.Abx	Mat.Abx	No.Infant.Abx	No.Infant.Abx	Mother	Female
N50.	N50_2_3	N50_2_3	Groin	Cincinnati	34 2/7	33-36 Weeks	34.28571429	Week.3	No.Infant.Abx	Mat.Abx	No.Infant.Abx	No.Infant.Abx	NA	Female
N51	N51_1_2	N51_1_2	Axilla	Cincinnati	28 6/7	28-32 Weeks	28.85714286	Week.1	No.Infant.Abx	Mat.Abx	No.Infant.Abx	No.Infant.Abx	Mother	Female
N51	N51_1_3	N51_1_3	Groin	Cincinnati	28 6/7	28-32 Weeks	28.85714286	Week.1	No.Infant.Abx	Mat.Abx	No.Infant.Abx	No.Infant.Abx	Mother	Female
N51	N51_1_4	N51_1_4	Stool	Cincinnati	28 6/7	28-32 Weeks	28.85714286	Week.1	No.Infant.Abx	Mat.Abx	No.Infant.Abx	No.Infant.Abx	Mother	Female
N51	N51_2_2	N51_2_2	Axilla	Cincinnati	28 6/7	28-32 Weeks	28.85714286	Week.3	No.Infant.Abx	Mat.Abx	No.Infant.Abx	No.Infant.Abx	Mother	Female
N51	N51_2_3	N51_2_3	Groin	Cincinnati	28 6/7	28-32 Weeks	28.85714286	Week.3	No.Infant.Abx	Mat.Abx	No.Infant.Abx	No.Infant.Abx	Mother	Female
N51	N51_2_4	N51_2_4	Stool	Cincinnati	28 6/7	28-32 Weeks	28.85714286	Week.3	No.Infant.Abx	Mat.Abx	No.Infant.Abx	No.Infant.Abx	Mother	Female
N52	N52_1_2	N52_1_2	Axilla	Cincinnati	28 6/7	28-32 Weeks	28.85714286	Week.1	Infant.Abx	Mat.Abx	Infant.Abx	No.Infant.Abx	Mother	Male
N52	N52_1_3	N52_1_3	Groin	Cincinnati	28 6/7	28-32 Weeks	28.85714286	Week.1	Infant.Abx	Mat.Abx	Infant.Abx	No.Infant.Abx	Mother	Male
N52	N52_1_4	N52_1_4	Stool	Cincinnati	28 6/7	28-32 Weeks	28.85714286	Week.1	Infant.Abx	Mat.Abx	Infant.Abx	No.Infant.Abx	Mother	Male
N52	N52_2_2	N52_2_2	Axilla	Cincinnati	28 6/7	28-32 Weeks	28.85714286	Week.3	Infant.Abx	Mat.Abx	Infant.Abx	No.Infant.Abx	Mother	Male
N52	N52_2_3	N52_2_3	Groin	Cincinnati	28 6/7	28-32 Weeks	28.85714286	Week.3	Infant.Abx	Mat.Abx	Infant.Abx	No.Infant.Abx	Mother	Male
N52	N52_2_4	N52_2_4	Stool	Cincinnati	28 6/7	28-32 Weeks	28.85714286	Week.3	Infant.Abx	Mat.Abx	Infant.Abx	No.Infant.Abx	Mother	Male
N53	N53_1_2	N53_1_2	Axilla	Cincinnati	28 6/7	28-32 Weeks	28.85714286	Week.1	Infant.Abx	Mat.Abx	Infant.Abx	No.Infant.Abx	Mother	Male
N53	N53_1_3	N53_1_3	Groin	Cincinnati	28 6/7	28-32 Weeks	28.85714286	Week.1	Infant.Abx	Mat.Abx	Infant.Abx	No.Infant.Abx	Mother	Male
N53	N53_1_4	N53_1_4	Stool	Cincinnati	28 6/7	28-32 Weeks	28.85714286	Week.1	Infant.Abx	Mat.Abx	Infant.Abx	No.Infant.Abx	Mother	Male
N53	N53_2_2	N53_2_2	Axilla	Cincinnati	28 6/7	28-32 Weeks	28.85714286	Week.3	Infant.Abx	Mat.Abx	Infant.Abx	No.Infant.Abx	Mother	Male
N53	N53_2_3	N53_2_3	Groin	Cincinnati	28 6/7	28-32 Weeks	28.85714286	Week.3	Infant.Abx	Mat.Abx	Infant.Abx	No.Infant.Abx	Mother	Male
N53	N53_2_4	N53_2_4	Stool	Cincinnati	28 6/7	28-32 Weeks	28.85714286	Week.3	Infant.Abx	Mat.Abx	Infant.Abx	No.Infant.Abx	Mother	Male
N54	N54_1_3	N54_1_3	Groin	Cincinnati	30 2/7	28-32 Weeks	30.28571429	Week.1	Infant.Abx	Mat.Abx	Infant.Abx	No.Infant.Abx	Mother	Female
N54	N54_1_4	N54_1_4	Stool	Cincinnati	30 2/7	28-32 Weeks	30.28571429	Week.1	Infant.Abx	Mat.Abx	Infant.Abx	No.Infant.Abx	Mother	Female
N54	N54_2_2	N54_2_2	Axilla	Cincinnati	30 2/7	28-32 Weeks	30.28571429	Week.3	Infant.Abx	Mat.Abx	Infant.Abx	No.Infant.Abx	Mother	Female
N54	N54_2_3	N54_2_3	Groin	Cincinnati	30 2/7	28-32 Weeks	30.28571429	Week.3	Infant.Abx	Mat.Abx	Infant.Abx	No.Infant.Abx	Mother	Female
N54	N54_2_4	N54_2_4	Stool	Cincinnati	30 2/7	28-32 Weeks	30.28571429	Week.3	Infant.Abx	Mat.Abx	Infant.Abx	No.Infant.Abx	Mother	Female
N54	N54_1_2	N54_1_2	Axilla	Cincinnati	30 2/7	28-32 Weeks	30.28571429	Week.1	Infant.Abx	Mat.Abx	Infant.Abx	No.Infant.Abx	Mother	Female
N55	N55_1_2	N55_1_2	Axilla	Cincinnati	31 4/7	28-32 Weeks	31.57142857	Week.1	No.Infant.Abx	Mat.Abx	No.Infant.Abx	No.Infant.Abx	Mother	Female
N55	N55_1_3	N55_1_3	Groin	Cincinnati	31 4/7	28-32 Weeks	31.57142857	Week.1	No.Infant.Abx	Mat.Abx	No.Infant.Abx	No.Infant.Abx	Mother	Female
N55	N55_1_4	N55_1_4	Stool	Cincinnati	31 4/7	28-32 Weeks	31.57142857	Week.1	No.Infant.Abx	Mat.Abx	No.Infant.Abx	No.Infant.Abx	Mother	Female
N55	N55_2_3	N55_2_3	Groin	Cincinnati	31 4/7	28-32 Weeks	31.57142857	Week.3	No.Infant.Abx	Mat.Abx	No.Infant.Abx	No.Infant.Abx	Mother	Female
N55	N55_2_4	N55_2_4	Stool	Cincinnati	31 4/7	28-32 Weeks	31.57142857	Week.3	No.Infant.Abx	Mat.Abx	No.Infant.Abx	No.Infant.Abx	Mother	Female
N55	N55_2_2	N55_2_2	Axilla	Cincinnati	31 4/7	28-32 Weeks	31.57142857	Week.3	No.Infant.Abx	Mat.Abx	No.Infant.Abx	No.Infant.Abx	Mother	Female
N56	N56_1_2	N56_1_2	Axilla	Cincinnati	25 3/7	23-27 Weeks	25.42857143	Week.1	Infant.Abx	Mat.Abx	Infant.Abx	No.Infant.Abx	Mother	Female
N56	N56_1_4	N56_1_4	Stool	Cincinnati	25 3/7	23-27 Weeks	25.42857143	Week.1	Infant.Abx	Mat.Abx	Infant.Abx	No.Infant.Abx	Mother	Female
N56	N56_2_2	N56_2_2	Axilla	Cincinnati	25 3/7	23-27 Weeks	25.42857143	Week.3	Infant.Abx	Mat.Abx	Infant.Abx	No.Infant.Abx	Mother	Female
N56	N56_2_3	N56_2_3	Groin	Cincinnati	25 3/7	23-27 Weeks	25.42857143	Week.3	Infant.Abx	Mat.Abx	Infant.Abx	No.Infant.Abx	Mother	Female
N56	N56_2_4	N56_2_4	Stool	Cincinnati	25 3/7	23-27 Weeks	25.42857143	Week.3	Infant.Abx	Mat.Abx	Infant.Abx	No.Infant.Abx	Mother	Female
N56	N56_1_3	N56_1_3	Groin	Cincinnati	25 3/7	23-27 Weeks	25.42857143	Week.1	Infant.Abx	Mat.Abx	Infant.Abx	No.Infant.Abx	Mother	Female
N57	N57_1_3	N57_1_3	Groin	Cincinnati	24 6/7	23-27 Weeks	24.85714286	Week.1	Infant.Abx	Mat.Abx	Infant.Abx	No.Infant.Abx	Mother	Female
N57	N57_1_4	N57_1_4	Stool	Cincinnati	24 6/7	23-27 Weeks	24.85714286	Week.1	Infant.Abx	Mat.Abx	Infant.Abx	No.Infant.Abx	Mother	Female
N57	N57_2_2	N57_2_2	Axilla	Cincinnati	24 6/7	23-27 Weeks	24.85714286	Week.3	Infant.Abx	Mat.Abx	Infant.Abx	No.Infant.Abx	Mother	Female
N57	N57_1_2	N57_1_2	Axilla	Cincinnati	24 6/7	23-27 Weeks	24.85714286	Week.1	Infant.Abx	Mat.Abx	Infant.Abx	No.Infant.Abx	Mother	Female
N57	N57_2_4	N57_2_4	Stool	Cincinnati	24 6/7	23-27 Weeks	24.85714286	Week.3	Infant.Abx	Mat.Abx	Infant.Abx	No.Infant.Abx	Mother	Female
N57	N57_2_3	N57_2_3	Groin	Cincinnati	24 6/7	23-27 Weeks	24.85714286	Week.3	Infant.Abx	Mat.Abx	Infant.Abx	No.Infant.Abx	Mother	Female
N58	N58_1_2	N58_1_2	Axilla	Cincinnati	29 5/7	28-32 Weeks	29.71428571	Week.1	Infant.Abx	Mat.Abx	Infant.Abx	No.Infant.Abx	Donor	Female
N58	N58_1_3	N58_1_3	Groin	Cincinnati	29 5/7	28-32 Weeks	29.71428571	Week.1	Infant.Abx	Mat.Abx	Infant.Abx	No.Infant.Abx	Donor	Female
N58	N58_2_2	N58_2_2	Axilla	Cincinnati	29 5/7	28-32 Weeks	29.71428571	Week.3	Infant.Abx	Mat.Abx	Infant.Abx	No.Infant.Abx	Donor	Female
N58	N58_2_3	N58_2_3	Groin	Cincinnati	29 5/7	28-32 Weeks	29.71428571	Week.3	Infant.Abx	Mat.Abx	Infant.Abx	No.Infant.Abx	Donor	Female
N58	N58_2_4	N58_2_4	Stool	Cincinnati	29 5/7	28-32 Weeks	29.71428571	Week.3	Infant.Abx	Mat.Abx	Infant.Abx	No.Infant.Abx	Donor	Female
N58	N58_1_4	N58_1_4	Stool	Cincinnati	29 5/7	28-32 Weeks	29.71428571	Week.1	Infant.Abx	Mat.Abx	Infant.Abx	No.Infant.Abx	Donor	Female
N59	N59_1_2	N59_1_2	Axilla	Cincinnati	29 5/7	28-32 Weeks	29.71428571	Week.1	Infant.Abx	Mat.Abx	Infant.Abx	No.Infant.Abx	Mother	Female
N59	N59_1_4	N59_1_4	Stool	Cincinnati	29 5/7	28-32 Weeks	29.71428571	Week.1	Infant.Abx	Mat.Abx	Infant.Abx	No.Infant.Abx	Mother	Female
N59	N59_2_2	N59_2_2	Axilla	Cincinnati	29 5/7	28-32 Weeks	29.71428571	Week.3	Infant.Abx	Mat.Abx	Infant.Abx	No.Infant.Abx	Mother	Female
N59	N59_2_3	N59_2_3	Groin	Cincinnati	29 5/7	28-32 Weeks	29.71428571	Week.3	Infant.Abx	Mat.Abx	Infant.Abx	No.Infant.Abx	Mother	Female
N59	N59_1_3	N59_1_3	Groin	Cincinnati	29 5/7	28-32 Weeks	29.71428571	Week.1	Infant.Abx	Mat.Abx	Infant.Abx	No.Infant.Abx	Mother	Female
N59	N59_2_4	N59_2_4	Stool	Cincinnati	29 5/7	28-32 Weeks	29.71428571	Week.3	Infant.Abx	Mat.Abx	Infant.Abx	No.Infant.Abx	Mother	Female
N60	N60_1_2	N60_1_2	Axilla	Cincinnati	31 6/7	28-32 Weeks	31.85714286	Week.1	No.Infant.Abx	Mat.Abx	No.Infant.Abx	No.Infant.Abx	Mother	Female
N60	N60_1_3	N60_1_3	Groin	Cincinnati	31 6/7	28-32 Weeks	31.85714286	Week.1	No.Infant.Abx	Mat.Abx	No.Infant.Abx	No.Infant.Abx	Mother	Female
N60	N60_1_4	N60_1_4	Stool	Cincinnati	31 6/7	28-32 Weeks	31.85714286	Week.1	No.Infant.Abx	Mat.Abx	No.Infant.Abx	No.Infant.Abx	Mother	Female
N60	N60_2_3	N60_2_3	Groin	Cincinnati	31 6/7	28-32 Weeks	31.85714286	Week.3	No.Infant.Abx	Mat.Abx	No.Infant.Abx	No.Infant.Abx	Mother	Female
N60	N60_2_4	N60_2_4	Stool	Cincinnati	31 6/7	28-32 Weeks	31.85714286	Week.3	No.Infant.Abx	Mat.Abx	No.Infant.Abx	No.Infant.Abx	Mother	Female
N60	N60_2_2	N60_2_2	Axilla	Cincinnati	31 6/7	28-32 Weeks	31.85714286	Week.3	No.Infant.Abx	Mat.Abx	No.Infant.Abx	No.Infant.Abx	Mother	Female
N61	N61_1_3	N61_1_3	Groin	Cincinnati	31 4/7	28-32 Weeks	31.57142857	Week.1	Infant.Abx	Mat.Abx	No.Infant.Abx	Infant.Abx	Mother	Male
N61	N61_1_4	N61_1_4	Stool	Cincinnati	31 4/7	28-32 Weeks	31.57142857	Week.1	Infant.Abx	Mat.Abx	No.Infant.Abx	Infant.Abx	Mother	Male
N61	N61_2_2	N61_2_2	Axilla	Cincinnati	31 4/7	28-32 Weeks	31.57142857	Week.3	Infant.Abx	Mat.Abx	No.Infant.Abx	Infant.Abx	Mother	Male
N61	N61_1_2	N61_1_2	Axilla	Cincinnati	31 4/7	28-32 Weeks	31.57142857	Week.1	Infant.Abx	Mat.Abx	No.Infant.Abx	Infant.Abx	Mother	Male
N61	N61_2_4	N61_2_4	Stool	Cincinnati	31 4/7	28-32 Weeks	31.57142857	Week.3	Infant.Abx	Mat.Abx	No.Infant.Abx	Infant.Abx	Mother	Male
N61	N61_2_3	N61_2_3	Groin	Cincinnati	31 4/7	28-32 Weeks	31.57142857	Week.3	Infant.Abx	Mat.Abx	No.Infant.Abx	Infant.Abx	Mother	Male
N62	N62_1_2	N62_1_2	Axilla	Cincinnati	29 2/7	28-32 Weeks	29.28571429	Week.1	Infant.Abx	Mat.Abx	Infant.Abx	Infant.Abx	Mother	Female
N62	N62_1_3	N62_1_3	Groin	Cincinnati	29 2/7	28-32 Weeks	29.28571429	Week.1	Infant.Abx	Mat.Abx	Infant.Abx	Infant.Abx	Mother	Female
N62	N62_2_2	N62_2_2	Axilla	Cincinnati	29 2/7	28-32 Weeks	29.28571429	Week.3	Infant.Abx	Mat.Abx	Infant.Abx	Infant.Abx	Mother	Female
N62	N62_2_3	N62_2_3	Groin	Cincinnati	29 2/7	28-32 Weeks	29.28571429	Week.3	Infant.Abx	Mat.Abx	Infant.Abx	Infant.Abx	Mother	Female
N62	N62_2_4	N62_2_4	Stool	Cincinnati	29 2/7	28-32 Weeks	29.28571429	Week.3	Infant.Abx	Mat.Abx	Infant.Abx	Infant.Abx	Mother	Female
N62	N62_1_4	N62_1_4	Stool	Cincinnati	29 2/7	28-32 Weeks	29.28571429	Week.1	Infant.Abx	Mat.Abx	Infant.Abx	Infant.Abx	Mother	Female
N63	N63_1_3	N63_1_3	Groin	Cincinnati	30	28-32 Weeks	30	Week.1	No.Infant.Abx	Mat.Abx	No.Infant.Abx	No.Infant.Abx	Mother	Female
N63	N63_1_4	N63_1_4	Stool	Cincinnati	30	28-32 Weeks	30	Week.1	No.Infant.Abx	Mat.Abx	No.Infant.Abx	No.Infant.Abx	Mother	Female
N63	N63_2_2	N63_2_2	Axilla	Cincinnati	30	28-32 Weeks	30	Week.3	No.Infant.Abx	Mat.Abx	No.Infant.Abx	No.Infant.Abx	Mother	Female
N63	N63_2_3	N63_2_3	Groin	Cincinnati	30	28-32 Weeks	30	Week.3	No.Infant.Abx	Mat.Abx	No.Infant.Abx	No.Infant.Abx	Mother	Female
N63	N63_2_4	N63_2_4	Stool	Cincinnati	30	28-32 Weeks	30	Week.3	No.Infant.Abx	Mat.Abx	No.Infant.Abx	No.Infant.Abx	Mother	Female
N63	N63_1_2	N63_1_2	Axilla	Cincinnati	30	28-32 Weeks	30	Week.1	No.Infant.Abx	Mat.Abx	No.Infant.Abx	No.Infant.Abx	Mother	Female
N64	N64_1_2	N64_1_2	Axilla	Cincinnati	30	28-32 Weeks	30	Week.1	No.Infant.Abx	Mat.Abx	No.Infant.Abx	No.Infant.Abx	Mother	Female
N64	N64_1_3	N64_1_3	Groin	Cincinnati	30	28-32 Weeks	30	Week.1	No.Infant.Abx	Mat.Abx	No.Infant.Abx	No.Infant.Abx	Mother	Female
N64	N64_1_4	N64_1_4	Stool	Cincinnati	30	28-32 Weeks	30	Week.1	No.Infant.Abx	Mat.Abx	No.Infant.Abx	No.Infant.Abx	Mother	Female
N64	N64_2_3	N64_2_3	Groin	Cincinnati	30	28-32 Weeks	30	Week.3	No.Infant.Abx	Mat.Abx	No.Infant.Abx	No.Infant.Abx	Mother	Female
N64	N64_2_4	N64_2_4	Stool	Cincinnati	30	28-32 Weeks	30	Week.3	No.Infant.Abx	Mat.Abx	No.Infant.Abx	No.Infant.Abx	Mother	Female
N64	N64_2_2	N64_2_2	Axilla	Cincinnati	30	28-32 Weeks	30	Week.3	No.Infant.Abx	Mat.Abx	No.Infant.Abx	No.Infant.Abx	Mother	Female
N65	N65_1_2	N65_1_2	Axilla	Cincinnati	29 3/7	28-32 Weeks	29.42857143	Week.1	No.Infant.Abx	Mat.Abx	No.Infant.Abx	No.Infant.Abx	Mother	Male
N65	N65_1_4	N65_1_4	Stool	Cincinnati	29 3/7	28-32 Weeks	29.42857143	Week.1	No.Infant.Abx	Mat.Abx	No.Infant.Abx	No.Infant.Abx	Mother	Male
N65	N65_2_2	N65_2_2	Axilla	Cincinnati	29 3/7	28-32 Weeks	29.42857143	Week.3	No.Infant.Abx	Mat.Abx	No.Infant.Abx	No.Infant.Abx	Mother	Male
N65	N65_2_3	N65_2_3	Groin	Cincinnati	29 3/7	28-32 Weeks	29.42857143	Week.3	No.Infant.Abx	Mat.Abx	No.Infant.Abx	No.Infant.Abx	Mother	Male
N65	N65_2_4	N65_2_4	Stool	Cincinnati	29 3/7	28-32 Weeks	29.42857143	Week.3	No.Infant.Abx	Mat.Abx	No.Infant.Abx	No.Infant.Abx	Mother	Male
N65	N65_1_3	N65_1_3	Groin	Cincinnati	29 3/7	28-32 Weeks	29.42857143	Week.1	No.Infant.Abx	Mat.Abx	No.Infant.Abx	No.Infant.Abx	Mother	Male
N66	N66_1_3	N66_1_3	Groin	Cincinnati	29 1/7	28-32 Weeks	29.14285714	Week.1	No.Infant.Abx	Mat.Abx	No.Infant.Abx	No.Infant.Abx	Mother	Male
N66	N66_1_4	N66_1_4	Stool	Cincinnati	29 1/7	28-32 Weeks	29.14285714	Week.1	No.Infant.Abx	Mat.Abx	No.Infant.Abx	No.Infant.Abx	Mother	Male
N66	N66_2_2	N66_2_2	Axilla	Cincinnati	29 1/7	28-32 Weeks	29.14285714	Week.3	No.Infant.Abx	Mat.Abx	No.Infant.Abx	No.Infant.Abx	Mother	Male
N66	N66_1_2	N66_1_2	Axilla	Cincinnati	29 1/7	28-32 Weeks	29.14285714	Week.1	No.Infant.Abx	Mat.Abx	No.Infant.Abx	No.Infant.Abx	Mother	Male
N66	N66_2_4	N66_2_4	Stool	Cincinnati	29 1/7	28-32 Weeks	29.14285714	Week.3	No.Infant.Abx	Mat.Abx	No.Infant.Abx	No.Infant.Abx	Mother	Male
N66	N66_2_3	N66_2_3	Groin	Cincinnati	29 1/7	28-32 Weeks	29.14285714	Week.3	No.Infant.Abx	Mat.Abx	No.Infant.Abx	No.Infant.Abx	Mother	Male
N67	N67_1_2	N67_1_2	Axilla	Cincinnati	31 1/7	28-32 Weeks	31.14285714	Week.1	No.Infant.Abx	Mat.Abx	No.Infant.Abx	No.Infant.Abx	Mother	Female
N67	N67_1_3	N67_1_3	Groin	Cincinnati	31 1/7	28-32 Weeks	31.14285714	Week.1	No.Infant.Abx	Mat.Abx	No.Infant.Abx	No.Infant.Abx	Mother	Female
N67	N67_2_2	N67_2_2	Axilla	Cincinnati	31 1/7	28-32 Weeks	31.14285714	Week.3	No.Infant.Abx	Mat.Abx	No.Infant.Abx	No.Infant.Abx	Mother	Female
N67	N67_2_3	N67_2_3	Groin	Cincinnati	31 1/7	28-32 Weeks	31.14285714	Week.3	No.Infant.Abx	Mat.Abx	No.Infant.Abx	No.Infant.Abx	Mother	Female
N67	N67_2_4	N67_2_4	Stool	Cincinnati	31 1/7	28-32 Weeks	31.14285714	Week.3	No.Infant.Abx	Mat.Abx	No.Infant.Abx	No.Infant.Abx	Mother	Female
N67	N67_1_4	N67_1_4	Stool	Cincinnati	31 1/7	28-32 Weeks	31.14285714	Week.1	No.Infant.Abx	Mat.Abx	No.Infant.Abx	No.Infant.Abx	Mother	Female
N68	N68_1_2	N68_1_2	Axilla	Cincinnati	28 5/7	28-32 Weeks	28.71428571	Week.1	Infant.Abx	Mat.Abx	Infant.Abx	Infant.Abx	Mother	Male
N68	N68_1_3	N68_1_3	Groin	Cincinnati	28 5/7	28-32 Weeks	28.71428571	Week.1	Infant.Abx	Mat.Abx	Infant.Abx	Infant.Abx	Mother	Male
N68	N68_2_2	N68_2_2	Axilla	Cincinnati	28 5/7	28-32 Weeks	28.71428571	Week.3	Infant.Abx	Mat.Abx	Infant.Abx	Infant.Abx	Mother	Male
N68	N68_2_3	N68_2_3	Groin	Cincinnati	28 5/7	28-32 Weeks	28.71428571	Week.3	Infant.Abx	Mat.Abx	Infant.Abx	Infant.Abx	Mother	Male
N68	N68_2_4	N68_2_4	Stool	Cincinnati	28 5/7	28-32 Weeks	28.71428571	Week.3	Infant.Abx	Mat.Abx	Infant.Abx	Infant.Abx	Mother	Male
N68	N68_1_4	N68_1_4	Stool	Cincinnati	28 5/7	28-32 Weeks	28.71428571	Week.1	Infant.Abx	Mat.Abx	Infant.Abx	Infant.Abx	Mother	Male
