# Supplementary material for: Antibiotic exposure prevents acquisition of beneficial metabolic functions in the preterm infant gut microbiome
Source: Microbiome. 2022 Jul 7;10:103. doi: 10.1186/s40168-022-01300-4 (PMC9260971; doi:10.1186/s40168-022-01300-4)
Supplement: Supplementary file 4 — Additional file 3: Table S3. Raw genus count data. [file 40168_2022_1300_MOESM3_ESM.csv]

SampleID	Abiotrophia	Absidia	Absiella	Abyssicoccus	Acadianvirus	Acaromyces	Acaryochloris	Acaulopage	Acetanaerobacterium	Acetitomaculum	Acetivibrio	Acetoanaerobium	Acetobacter	Acetobacterium	Acetonema	Acholeplasma	Achromobacter	Aciculoconidium	Acidaminobacter	Acidaminococcus	Acidicaldus	Acidiferrobacter	Acidihalobacter	Acidiphilium	Acidipropionibacterium	Acidithiobacillus	Acidocella	Acidomonas	Acidovorax	Acinetobacter	Acremonium	Actinoalloteichus	Actinobacillus	Actinobaculum	Actinocorallia	Actinocrispum	Actinokineospora	Actinomadura	Actinomucor	Actinomyces	Actinomycetospora	Actinoplanes	Actinopolymorpha	Actinopolyspora	Actinorugispora	Actinospica	Actinosynnema	Actinotalea	Actinotignum
N68_2_4	0	0	0	0	0	0	0	0	0	0	0	0	0	0	0	0	0	32	0	38	0	0	0	0	0	0	0	0	0	0	0	0	0	0	0	0	0	0	0	0	0	0	0	0	0	0	0	0	0
N68_2_3	0	0	0	0	0	0	0	0	0	0	0	0	0	0	0	0	0	0	0	0	0	0	0	0	0	0	0	0	0	121	0	0	0	0	0	0	0	0	0	0	0	0	0	0	0	0	0	0	0
N68_2_2	0	0	0	0	0	0	0	0	0	0	0	0	0	0	0	0	0	0	0	47	0	0	0	0	0	0	0	0	0	97	0	0	0	0	0	0	0	0	0	0	0	0	0	0	0	0	0	0	0
N68_1_4	0	0	0	218	0	0	0	0	0	0	0	0	0	0	0	0	0	0	0	0	0	0	0	0	0	0	0	0	284	638	0	0	0	0	0	0	0	0	0	50	0	0	0	0	0	0	0	0	0
N68_1_3	0	0	0	0	0	0	0	0	0	0	0	0	0	0	0	0	0	0	0	0	0	0	0	0	0	0	0	0	3758	312	0	0	0	0	0	0	0	0	0	0	0	116	0	0	0	0	0	0	0
N68_1_2	0	0	0	0	0	0	0	0	0	0	0	0	0	0	0	0	0	0	0	0	0	0	0	0	0	0	0	0	98	70	0	0	0	0	0	0	0	0	0	166	0	28	0	0	0	0	0	0	0
N67_2_4	90	0	160	0	0	0	0	0	0	0	0	61	0	0	0	57	0	0	0	156	0	0	0	0	0	0	0	0	0	710	0	0	25	0	0	0	0	0	25	1928	0	0	0	0	0	0	0	0	0
N67_2_3	39	0	0	0	0	0	0	0	27	0	0	0	0	0	0	0	0	0	0	86	0	0	0	0	0	0	0	0	134	376	0	0	0	0	0	0	0	0	0	200	0	0	0	0	0	0	0	0	0
N67_2_2	0	0	0	0	0	0	0	0	0	0	0	0	0	0	0	0	0	0	0	0	0	0	0	0	0	0	0	0	488	315	0	0	0	0	0	0	0	0	0	168	0	114	0	0	0	0	0	0	0
N67_1_4	34	70	0	36	0	0	0	0	0	0	0	0	0	0	0	94	0	49	0	35	0	0	0	0	0	0	0	0	75	180	44	0	0	0	0	0	0	0	0	31	0	0	0	0	0	0	0	0	0
N67_1_3	0	0	0	0	0	0	0	0	0	0	0	0	0	0	0	0	0	0	0	0	0	0	0	0	0	0	0	0	0	447	0	0	0	0	0	0	0	0	0	109	0	0	0	0	0	0	0	0	0
N67_1_2	28	0	0	0	0	0	0	0	0	0	0	0	0	0	0	0	0	0	0	0	0	0	0	0	0	0	0	0	0	487	0	0	0	0	0	0	0	0	0	157	0	0	0	0	0	0	0	0	0
N66_2_4	0	0	0	0	0	0	0	0	0	0	0	0	0	0	0	0	67	0	0	0	0	0	0	0	0	0	0	0	31	227	0	0	0	0	0	0	0	0	0	0	0	0	0	0	0	0	0	0	0
N66_2_3	0	0	0	0	0	0	0	0	0	0	0	0	0	0	0	0	350	0	0	0	0	0	25	0	0	0	0	0	89	179	0	0	0	0	0	0	0	62	0	35	0	68	0	0	0	0	0	0	0
N66_2_2	0	0	0	0	0	0	0	0	0	0	0	0	0	0	0	0	0	0	0	0	0	0	0	0	0	0	0	0	255	268	0	0	0	0	0	0	0	0	0	1006	0	35	0	0	0	0	0	0	0
N66_1_4	0	0	0	641	0	0	0	0	0	0	0	0	0	0	0	28	0	0	0	0	0	0	0	0	0	0	0	0	0	457	0	0	0	0	0	0	0	0	0	0	0	0	0	0	0	0	0	0	0
N66_1_3	0	0	0	0	0	0	0	0	0	0	0	0	0	0	0	0	0	0	0	0	0	0	0	0	0	0	0	0	0	310	0	0	0	0	0	0	0	0	0	83	0	0	0	0	0	0	0	0	0
N66_1_2	64	0	0	0	0	0	0	0	0	0	0	0	0	0	0	0	0	0	0	0	0	0	0	0	0	0	0	0	146	485	0	0	0	0	0	0	0	0	0	316	0	35	0	0	0	0	0	0	0
N65_2_4	0	0	42	0	0	0	0	0	0	0	0	0	0	0	0	0	39	0	0	0	0	0	0	0	225	0	0	0	81	1080	0	0	266	0	0	0	0	0	0	372	0	0	0	0	0	0	0	0	0
N65_2_3	0	0	0	0	0	0	0	0	0	0	0	0	0	0	0	0	0	0	0	0	0	0	0	0	0	0	0	0	38	199	0	0	0	0	0	0	0	0	0	64	0	0	0	0	0	0	0	0	0
N65_2_2	0	0	0	31	0	0	0	29	0	0	0	0	0	0	0	0	0	0	0	0	0	0	0	0	0	0	0	0	552	363	0	0	0	0	0	0	0	0	0	153	0	94	0	0	0	0	0	0	0
N65_1_4	0	0	0	455	0	0	0	0	0	0	0	0	0	0	0	0	53	0	0	0	0	24	0	0	0	0	0	0	1062	365	0	0	0	0	0	0	0	0	0	0	0	0	0	0	0	0	0	0	0
N65_1_3	0	0	0	86	0	0	0	0	0	0	0	0	0	0	0	0	0	0	0	0	0	0	0	0	0	0	0	0	264	317	0	0	0	0	0	0	0	0	0	141	0	39	0	0	0	0	0	0	0
N65_1_2	0	0	0	0	0	0	0	0	0	0	0	0	0	0	0	0	0	0	0	0	0	0	0	0	0	0	0	0	462	138	0	0	0	0	0	0	0	0	0	69	0	67	0	0	0	0	0	0	0
N64_2_4	0	0	0	0	0	0	0	0	0	0	0	51	0	0	0	0	0	0	0	0	0	0	0	0	0	0	0	0	0	1275	0	0	0	0	0	0	0	0	0	0	0	0	0	0	0	0	0	0	0
N64_2_3	232	0	0	0	0	0	0	0	0	0	0	0	0	0	0	0	36	0	0	0	0	0	0	0	0	0	0	0	252	1121	0	0	0	0	0	0	0	0	0	1459	0	29	0	0	0	0	0	0	0
N64_2_2	0	0	0	0	0	0	0	0	0	0	0	0	0	0	0	0	0	0	0	0	0	0	0	0	0	0	0	0	0	365	0	0	0	0	0	0	0	0	0	57	0	0	0	0	0	0	0	0	0
N64_1_4	0	0	0	119	0	0	0	0	0	0	0	0	0	0	0	36	0	0	0	0	0	0	0	0	0	0	0	0	0	608	0	0	2402	0	0	0	0	0	0	62	0	0	0	0	0	0	0	0	0
N64_1_3	0	0	0	0	0	0	0	0	0	0	0	0	0	0	0	0	26	0	0	0	0	0	0	0	0	0	0	0	0	175	0	0	0	0	0	0	0	0	0	33	0	0	0	0	0	0	0	0	0
N64_1_2	0	0	0	0	0	0	0	0	0	0	0	0	0	0	0	0	0	0	0	0	0	0	0	0	0	0	0	0	582	204	0	0	0	0	0	0	0	0	0	39	0	0	0	0	0	0	0	0	0
N63_2_4	0	0	0	0	0	0	0	0	0	0	0	0	0	0	0	0	45	0	0	0	0	0	0	0	0	0	0	0	0	442	0	0	0	0	0	0	0	0	0	0	0	0	0	0	0	0	0	0	0
N63_2_3	67	0	0	0	0	0	0	0	0	0	0	0	0	0	0	0	25	0	0	0	0	0	0	0	0	0	0	0	197	2057	0	0	0	0	0	0	0	0	0	711	0	0	0	0	0	0	0	0	0
N63_2_2	0	0	0	0	0	0	0	0	0	0	0	0	0	0	0	0	27	0	0	0	0	0	0	0	0	0	0	0	87	3203	0	0	0	0	0	0	0	0	0	439	0	0	0	0	0	0	0	0	0
N63_1_4	0	0	0	0	0	0	0	0	0	0	0	0	0	0	0	0	0	0	0	0	0	0	0	0	0	0	0	0	0	188	0	0	0	0	0	0	0	0	0	0	0	0	0	0	0	0	0	0	0
N63_1_3	0	0	0	0	0	0	0	0	0	0	0	0	0	0	0	0	0	0	0	0	0	0	0	0	0	0	0	0	0	362	0	0	0	0	0	0	0	0	0	102	0	0	0	0	0	0	0	0	0
N63_1_2	0	0	0	0	0	0	0	0	0	0	0	0	0	0	0	0	0	0	0	0	0	0	0	0	0	0	0	0	0	95	0	0	0	0	0	0	0	0	0	173	0	0	0	0	0	0	0	0	0
N62_2_4	128	0	0	0	0	0	0	0	0	0	0	38	0	24	0	93	185	0	0	74	31	0	0	32	1055	0	0	0	88	426	0	137	0	1139	30	34	225	757	0	21304	206	659	163	181	76	59	44	156	990
N62_2_3	0	0	0	0	0	0	0	0	0	0	0	0	0	0	0	0	35	0	0	0	0	0	0	0	87	0	0	0	269	530	0	0	0	87	0	0	0	67	0	6286	25	117	0	0	0	0	0	0	62
N62_2_2	0	0	0	0	0	0	0	0	0	0	0	0	0	0	0	0	33	0	0	0	0	0	0	0	0	0	0	0	225	567	0	0	72	0	0	0	0	0	0	323	0	57	0	0	0	0	0	0	0
N62_1_4	0	0	0	0	0	0	0	0	0	0	0	0	0	0	0	0	65	0	0	0	0	0	0	0	0	0	0	0	216	300	0	0	0	0	0	0	0	0	0	0	0	0	0	0	0	0	0	0	0
N62_1_3	0	0	0	0	0	0	0	0	0	0	0	0	0	0	0	0	0	0	0	0	0	0	0	0	0	0	0	0	0	63	0	0	0	0	0	0	0	0	0	0	0	0	0	0	0	0	0	0	0
N62_1_2	0	0	0	0	0	0	0	0	0	0	0	0	0	0	0	0	0	0	0	0	0	0	0	0	0	0	0	0	132	241	0	0	0	0	0	0	0	0	0	97	0	0	0	0	0	0	0	0	0
N61_2_4	0	0	0	0	0	0	0	0	0	0	0	0	0	0	0	0	0	0	0	0	0	0	0	0	0	0	0	0	146	657	0	0	0	0	0	0	0	0	0	79	0	0	0	0	0	0	0	0	0
N61_2_3	33	0	0	0	0	0	0	0	0	0	0	0	0	0	0	0	38	0	0	0	0	0	0	0	0	0	0	0	749	1142	0	0	0	0	0	0	0	0	0	2210	0	42	0	0	0	0	0	0	0
N61_2_2	0	0	0	0	0	0	0	0	0	0	0	0	0	0	0	0	30	0	0	0	0	0	0	0	0	0	0	0	198	1120	0	0	29	0	0	0	0	0	0	205	0	254	0	0	0	0	0	0	0
N61_1_4	50	0	3004	0	0	0	0	0	0	0	0	0	0	0	0	0	0	0	0	0	0	0	0	0	53	0	0	0	128	487	0	0	0	0	0	0	0	0	0	227	0	0	0	0	0	0	0	0	0
N61_1_3	0	0	0	0	0	0	0	0	0	0	0	0	0	0	0	0	0	0	0	89	0	0	0	0	0	0	0	0	70	221	0	0	0	0	0	0	0	0	0	0	0	0	0	0	0	0	0	0	0
N61_1_2	133	0	0	0	0	0	0	0	0	0	0	0	0	0	0	0	0	0	0	0	0	0	0	0	0	0	0	0	54	252	0	0	0	0	0	0	0	0	0	166	0	0	0	0	0	0	0	0	0
N60_2_4	0	0	0	0	0	0	0	0	0	0	0	0	0	0	0	0	0	0	0	0	0	0	0	0	37	0	0	0	0	186	0	0	162	0	0	0	0	0	0	229	0	0	0	0	0	0	0	0	0
N60_2_3	0	0	0	0	0	0	0	0	0	0	0	0	0	0	0	0	0	0	0	0	0	0	0	0	33	0	0	0	0	40	0	0	0	0	0	0	0	0	0	496	0	0	0	0	0	0	0	0	0
N60_2_2	39	0	0	0	0	0	0	0	0	0	0	0	0	0	0	0	35	0	0	0	0	0	0	0	0	0	0	0	1132	5579	0	44	0	0	0	0	0	0	0	397	0	145	0	0	0	0	0	0	0
N60_1_4	0	0	0	0	0	0	0	0	0	0	0	0	0	0	0	0	0	0	0	0	0	0	0	0	0	0	0	0	0	409	0	0	948	0	0	0	0	0	0	1030	0	0	0	0	0	0	0	0	0
N60_1_3	0	0	0	0	0	0	0	0	0	0	0	0	0	0	0	0	0	0	0	0	0	0	0	0	0	0	0	0	0	267	0	0	0	0	0	0	0	0	0	0	0	0	0	0	0	0	0	0	0
N60_1_2	0	0	0	0	0	0	0	0	0	0	0	0	0	0	0	0	0	0	0	0	0	0	0	0	0	0	0	0	251	856	0	0	907	0	0	0	0	0	29	339	0	64	0	0	0	0	0	0	0
N59_1_4	37	0	0	0	0	219	0	0	0	0	0	0	69	0	0	78	81	0	0	0	0	0	0	0	84	0	0	0	1723	1132	0	0	0	0	0	0	0	38	0	399	0	41	0	0	0	0	0	0	154
N59_1_3	0	0	0	0	0	0	0	0	0	0	0	0	0	0	0	0	66	0	0	53	0	0	0	0	0	0	0	0	89	798	0	0	0	0	0	0	0	0	0	195	0	0	0	0	0	0	0	0	0
N59_1_2	0	0	0	0	0	0	0	0	0	0	0	0	0	0	0	0	0	0	0	46	0	0	0	0	0	0	0	0	112	113	0	0	0	0	0	0	0	0	0	0	0	40	0	0	0	0	0	0	0
N58_2_4	0	0	0	0	0	0	0	0	0	0	0	0	0	0	0	0	0	0	0	0	0	0	0	0	0	0	0	0	0	42	0	0	0	0	0	0	0	0	0	0	0	0	0	0	0	0	0	0	0
N58_2_3	0	0	0	0	0	0	0	0	0	0	0	0	0	0	0	0	0	0	0	0	0	0	0	0	0	0	0	0	0	0	0	0	0	0	0	0	0	0	0	0	0	0	0	0	0	0	0	0	0
N58_2_2	0	0	0	0	0	0	0	0	0	0	0	0	0	0	0	0	0	0	0	0	0	0	0	0	0	0	0	0	802	2893	0	0	0	0	0	0	0	0	0	228	0	117	0	0	0	0	0	0	0
N58_1_4	0	0	0	0	0	0	0	0	0	0	0	0	0	0	0	0	0	0	0	0	0	0	0	0	0	0	0	0	68	84	0	0	0	0	0	0	0	0	0	0	0	0	0	0	0	0	0	0	0
N58_1_3	0	0	0	0	0	0	0	0	0	0	0	0	0	0	0	0	0	0	0	0	0	0	0	0	0	0	0	0	0	199	0	0	0	0	0	0	0	0	0	0	0	0	0	0	0	0	0	0	0
N58_1_2	0	0	0	0	0	0	0	0	0	0	0	0	0	0	0	0	0	0	0	0	0	0	0	0	0	0	0	0	397	122	0	0	0	0	0	0	0	0	0	0	0	40	0	0	0	0	0	0	0
N57_2_4	0	0	0	0	0	0	0	0	0	0	0	0	0	0	0	0	0	0	0	0	0	0	0	0	0	0	0	0	0	121	0	0	0	0	0	0	0	0	0	0	0	0	0	0	0	0	0	0	0
N57_2_3	0	0	0	0	0	0	0	0	0	0	0	0	0	0	0	0	0	0	0	0	0	0	0	0	0	0	0	0	0	97	0	0	0	0	0	0	0	0	0	123	0	0	0	0	0	0	0	0	0
N57_2_2	0	0	0	0	0	0	0	0	0	0	0	0	0	0	0	0	0	0	0	0	0	0	0	0	0	0	0	0	181	86	0	0	0	0	0	0	0	0	0	1646	0	34	0	0	0	0	0	0	0
N57_1_4	0	0	0	43	0	0	0	0	0	0	0	0	0	0	0	136	0	0	0	0	0	0	0	0	0	0	0	0	265	537	0	0	0	0	0	0	0	0	0	1249	0	0	0	0	0	0	0	0	133
N57_1_3	0	0	0	0	0	0	0	0	0	0	0	0	0	0	0	0	0	0	0	0	0	0	0	0	0	0	0	0	3205	220	0	0	0	0	0	0	0	0	0	0	0	0	0	0	0	0	0	0	0
N57_1_2	0	0	0	0	0	0	0	0	0	0	0	0	0	0	0	0	0	0	0	0	0	0	0	0	0	0	0	0	919	139	0	0	0	0	0	0	0	0	0	68	0	0	0	0	0	0	0	0	0
N56_1_4	0	0	0	0	0	0	0	0	0	0	0	0	0	0	0	0	80	0	0	0	0	0	0	0	0	0	0	0	0	269	0	0	40	0	0	0	0	0	0	0	0	0	0	0	0	0	0	0	0
N56_1_3	0	0	0	0	0	0	0	0	0	0	0	0	0	0	0	0	0	0	0	0	0	0	0	0	0	0	0	0	0	162	0	0	0	0	0	0	0	0	0	0	0	0	0	0	0	0	0	0	0
N56_1_2	0	0	0	179	0	0	0	0	0	0	0	0	0	0	0	35	0	0	0	0	0	0	0	0	0	0	0	0	0	33	0	0	0	0	0	0	0	0	0	128	0	0	0	0	0	0	0	0	0
N55_2_4	0	0	0	0	0	0	0	0	0	0	0	0	0	0	0	0	41	0	0	0	0	0	0	0	0	0	0	0	46	407	0	0	0	0	0	0	0	0	0	32	0	0	0	0	0	0	0	0	0
N55_2_3	0	0	0	0	0	0	0	0	0	0	0	0	0	0	0	0	48	0	0	0	0	0	0	0	0	0	0	0	197	200	0	0	0	0	0	0	0	0	0	274	0	0	0	0	0	0	0	0	0
N55_2_2	121	0	0	0	0	0	0	0	0	0	0	35	0	41	0	74	35	0	0	0	0	0	0	0	36	0	0	0	293	242	0	31	0	7004	0	0	0	32	26	676605	0	97	0	0	0	0	0	0	78
N55_1_4	47	0	0	0	0	0	0	0	0	0	0	0	0	0	0	80	0	0	0	0	0	0	0	0	0	0	0	0	39	2072	0	0	0	0	0	0	0	0	0	101	0	0	0	0	0	0	0	0	0
N55_1_3	0	0	0	0	0	0	0	0	0	0	0	0	0	0	0	0	0	0	0	0	0	0	0	0	0	0	0	0	0	41	0	0	0	0	0	0	0	0	0	0	0	0	0	0	0	0	0	0	0
N55_1_2	0	0	0	0	0	0	0	0	0	0	0	0	0	0	0	0	0	0	0	0	0	0	0	0	0	0	0	0	0	71	0	0	0	0	0	0	0	0	0	0	0	0	0	0	0	0	0	0	0
N54_2_4	0	0	0	0	0	0	0	0	0	0	0	0	0	0	0	0	46	0	0	0	0	0	0	0	0	0	0	0	212	2312	0	0	28	0	0	0	0	0	0	29	0	0	0	0	0	0	0	0	0
N54_2_3	0	0	0	0	0	0	0	0	0	0	0	0	0	0	0	0	0	0	0	0	0	0	0	0	0	0	0	0	35	138	0	0	0	0	0	0	0	0	0	0	0	0	0	0	0	0	0	0	0
N54_2_2	0	0	0	0	0	0	0	0	0	0	0	0	0	0	0	0	0	0	0	0	0	0	0	0	0	0	0	0	104	195	0	0	0	0	0	0	0	0	0	0	0	0	0	0	0	0	0	0	0
N54_1_4	0	0	0	0	0	0	0	0	0	0	0	0	0	0	0	0	0	0	0	0	0	0	0	0	0	0	0	0	0	111	0	0	0	0	0	0	0	0	0	0	0	0	0	0	0	0	0	0	0
N54_1_3	0	0	0	0	0	0	0	0	0	0	0	0	0	0	0	0	0	0	0	0	0	0	0	0	0	0	0	0	0	149	0	0	0	0	0	0	0	0	0	0	0	0	0	0	0	0	0	0	0
N54_1_2	0	0	0	0	0	0	0	0	0	0	0	0	0	0	0	0	0	0	0	0	0	0	0	0	0	0	0	0	86	61	0	0	0	0	0	0	0	0	0	0	0	0	0	0	0	0	0	0	0
N53_2_4	0	0	0	0	0	0	0	0	0	0	0	0	0	0	0	0	0	0	0	0	0	0	0	0	0	0	0	0	0	108	0	0	0	0	0	0	0	0	0	0	0	0	0	0	0	0	0	0	0
N53_2_3	0	0	0	0	0	0	0	0	0	0	0	0	0	0	0	0	0	0	0	0	0	0	0	0	0	0	0	0	0	145	0	0	0	0	0	0	0	0	0	0	0	0	0	0	0	0	0	0	0
N53_2_2	0	0	0	0	0	0	0	0	0	0	0	0	0	0	0	0	0	0	0	0	0	0	0	0	0	0	0	0	184	173	0	0	0	0	0	0	0	0	0	34	0	35	0	0	0	0	0	0	0
N53_1_4	0	0	0	0	0	0	0	0	0	0	0	0	0	0	0	0	0	0	0	0	0	0	0	0	0	0	0	0	0	121	0	0	0	0	0	0	0	0	0	0	0	0	0	0	0	0	0	0	0
N53_1_3	0	0	0	0	0	0	0	0	0	0	0	0	0	0	0	0	0	0	0	0	0	0	0	0	0	0	0	0	9728	193	0	0	0	0	0	0	0	0	0	34	0	0	0	0	0	0	0	0	0
N53_1_2	0	0	0	0	0	0	0	0	0	0	0	0	0	0	0	0	0	0	0	0	0	0	0	0	0	0	0	0	3014	279	0	0	0	0	0	0	0	0	0	28	0	31	0	0	0	0	0	0	0
N52_2_4	0	0	0	0	0	0	0	0	0	0	0	0	0	0	0	0	0	0	0	0	0	0	0	0	0	0	0	0	0	105	0	0	0	0	0	0	0	0	0	34	0	0	0	0	0	0	0	0	0
N52_2_3	0	0	0	0	0	0	0	0	0	0	0	0	0	0	0	0	0	0	0	0	0	0	0	0	0	0	0	0	3744	37	0	0	0	0	0	0	0	0	0	0	0	0	0	0	0	0	0	0	0
N52_2_2	0	0	0	0	0	0	0	0	0	0	0	0	0	0	0	0	73	0	0	0	0	0	0	0	0	0	0	0	65823	461	0	0	0	0	0	0	0	27	0	258	0	157	0	0	0	0	0	0	0
N52_1_4	0	0	0	0	0	0	0	0	0	0	0	0	0	0	0	0	0	0	0	0	0	0	0	0	0	0	0	0	0	150	0	0	0	0	0	0	0	0	0	0	0	0	0	0	0	0	0	0	0
N52_1_3	0	0	0	0	0	0	0	0	0	0	0	0	0	0	0	0	26	0	0	0	0	0	0	0	0	0	0	0	18113	609	0	0	0	0	0	0	0	0	0	104	0	0	0	0	0	0	0	0	0
N52_1_2	0	0	0	0	0	0	0	0	0	0	0	0	0	0	0	0	0	0	0	0	0	0	0	0	0	0	0	0	49	174	0	0	0	0	0	0	0	0	0	0	0	0	0	0	0	0	0	0	0
N51_2_4	0	0	0	0	0	0	0	0	0	0	0	0	0	0	0	0	0	0	0	0	0	0	0	0	0	0	0	0	0	85	0	0	0	0	0	0	0	0	0	0	0	0	0	0	0	0	0	0	0
N51_2_3	0	0	0	0	0	0	0	0	0	0	0	0	0	0	0	0	0	0	0	0	0	0	0	0	133	0	0	0	2358	129	0	0	0	0	0	0	0	0	0	151	0	0	0	0	0	0	0	0	0
N51_2_2	0	0	0	0	0	0	0	0	0	0	0	0	0	0	0	0	0	0	0	0	0	0	0	0	0	0	0	0	8313	460	0	0	0	0	0	0	0	0	0	43	0	43	0	0	0	0	0	0	0
N51_1_4	0	0	0	0	0	0	0	0	0	0	0	0	0	0	0	0	0	0	0	0	0	0	0	0	0	0	0	0	0	264	0	0	0	0	0	0	0	0	0	0	0	0	0	0	0	0	0	0	0
N51_1_3	42	0	0	0	0	0	0	0	0	0	0	0	0	0	0	0	49	0	0	0	0	0	0	0	0	0	0	0	52197	611	0	0	0	0	0	0	0	0	0	282	0	0	0	0	0	0	0	0	0
N51_1_2	112	0	0	0	0	0	0	0	0	0	0	0	0	0	0	0	29	0	0	0	0	0	0	0	0	0	0	0	11006	743	0	0	0	0	0	0	0	0	0	601	0	0	0	0	0	0	0	0	0
N50_2_4	0	0	0	0	0	0	0	0	0	0	0	0	0	0	0	0	38	0	0	0	0	0	0	0	0	0	0	0	0	5492	0	0	55	0	0	0	0	0	0	0	0	0	0	0	0	0	0	0	0
N50_2_3	0	0	0	0	0	0	0	0	0	0	0	0	0	0	0	0	0	0	0	0	0	0	0	0	0	0	0	0	20099	601	0	0	0	0	0	0	0	0	0	317	0	0	0	0	0	0	0	0	0
N50_2_2	61	0	0	0	0	0	0	0	0	0	0	0	32	0	0	0	353	0	0	0	0	0	0	0	0	0	0	0	305646	9708	0	0	0	70	0	0	0	378	0	957	0	332	0	0	0	169	0	0	0
N50_1_3	0	0	0	0	0	0	0	0	0	0	0	0	0	0	0	0	0	0	0	0	0	0	0	0	0	0	0	0	4342	1234	0	0	0	0	0	0	0	0	0	0	0	0	0	0	0	0	0	0	0
N50_1_2	0	0	0	0	0	0	0	0	0	0	0	0	0	0	0	0	0	0	0	0	0	0	0	0	0	0	0	0	41	366	0	0	0	0	0	0	0	0	0	0	0	0	0	0	0	0	0	0	0
N49_2_4	0	0	0	0	0	0	0	0	0	0	0	0	0	0	0	0	0	0	0	0	0	0	0	0	0	0	0	0	0	106	0	0	0	0	0	0	0	0	0	0	0	0	0	0	0	0	0	0	0
N49_2_3	0	0	0	0	0	0	0	0	0	0	0	0	0	0	0	0	0	0	0	0	0	0	0	0	0	0	0	0	4411	192	0	0	0	0	0	0	0	0	0	0	0	0	0	0	0	0	0	0	0
N49_2_2	0	0	0	0	0	0	0	0	0	0	0	0	0	0	0	42	73	0	0	31	0	0	0	0	0	0	0	0	52758	819	0	0	0	0	0	0	0	0	0	172	0	58	0	0	0	0	0	0	0
N49_1_4	0	0	0	36	0	0	0	0	0	0	0	0	0	0	0	0	0	0	0	0	0	0	0	0	0	0	0	0	0	0	0	0	0	0	0	0	0	0	0	0	0	0	0	0	0	0	0	0	0
N49_1_3	0	0	0	0	0	0	0	0	0	0	0	0	0	0	0	0	0	0	0	0	0	0	0	0	0	0	0	0	605	513	0	0	0	0	0	0	0	0	0	0	0	0	0	0	0	0	0	0	0
N49_1_2	0	0	0	0	0	0	0	0	0	0	0	0	0	0	0	0	0	0	0	0	0	0	0	0	0	0	0	0	2001	355	0	0	0	0	0	0	0	0	0	49	0	45	0	0	0	0	0	0	0
N48_2_4	0	0	0	0	0	0	0	0	0	0	0	27	0	0	0	0	0	0	0	0	0	0	0	0	0	0	0	0	0	81	0	0	65	0	0	0	0	0	0	0	0	0	0	0	0	0	0	0	0
N48_2_3	41	0	0	0	0	0	0	0	0	0	0	0	0	38	0	30	51	0	0	0	0	0	0	0	31	0	0	0	46724	289	0	0	43	0	0	0	0	0	0	164	0	34	0	0	0	0	0	0	0
N48_2_2	0	0	132	0	0	0	0	0	0	0	0	158	0	38	0	50	31	0	0	0	0	0	0	0	0	0	0	0	29049	564	0	0	0	0	0	0	0	54	0	200	0	214	0	0	0	0	0	0	0
N48_1_4	0	194	0	0	0	107	0	0	0	0	0	0	0	0	0	0	74	0	0	0	0	0	0	0	0	0	0	0	89	181	59	0	56	0	0	0	80	73	0	121	0	51	0	0	0	0	0	0	0
N48_1_3	0	0	0	30	0	0	0	0	0	0	0	0	0	0	0	37	137	0	0	0	0	0	0	0	0	0	0	0	98182	1298	0	0	0	0	0	0	0	0	0	574	0	43	0	0	0	0	0	0	0
N48_1_2	0	0	0	29	0	0	0	0	0	0	0	0	0	0	0	80	31	0	0	0	0	0	0	0	0	0	0	0	32419	716	0	0	0	0	0	0	0	0	0	289	0	0	0	0	0	0	0	0	0
N47_2_4	0	0	77	0	0	0	0	0	0	0	0	29	0	0	0	0	0	0	0	0	0	0	0	0	0	0	0	0	0	235	0	0	0	0	0	0	0	0	0	0	0	0	0	0	0	0	0	0	0
N47_2_3	0	0	0	0	0	0	0	0	0	0	0	0	0	0	0	0	87	0	0	0	0	0	0	0	34	0	0	0	75823	574	0	0	78	0	0	0	0	0	0	180	0	157	0	0	0	0	0	0	0
N47_2_2	0	0	0	0	0	0	0	0	0	0	0	0	0	0	0	0	30	0	0	0	0	0	0	0	0	0	0	0	26106	507	0	0	0	0	0	0	0	0	0	92	0	135	0	0	0	0	0	0	0
N47_1_4	0	0	0	0	0	0	0	0	0	0	0	0	0	0	0	0	0	0	0	0	0	0	0	0	0	0	0	0	0	1092	0	0	0	0	0	0	0	0	0	0	0	0	0	0	0	0	0	0	0
N47_1_3	180	0	0	112	0	0	0	0	0	0	0	0	0	0	0	36	274	0	0	0	0	0	0	0	0	0	0	0	112248	2572	0	0	0	0	0	0	0	31	0	1180	0	1166	0	0	0	0	0	0	0
N47_1_2	63	0	0	0	0	0	0	0	0	0	0	0	0	0	0	0	261	0	0	0	0	0	0	0	27	0	0	0	83013	3071	0	0	0	0	0	0	0	0	0	1078	0	27	0	0	0	0	0	0	0
N46_2_4	0	0	586	0	0	0	0	0	0	90	340	0	0	195	0	33	0	0	0	0	0	0	0	0	221	41	0	0	0	252	0	0	0	0	0	0	0	0	0	227	0	201	0	0	0	0	0	0	0
N46_2_3	164	0	104	1506	0	0	0	0	0	40	171	28	0	81	0	71	196	0	0	34	0	0	0	0	2959	0	0	0	103934	42092	0	0	0	170	0	0	28	65	0	1165	0	132	0	0	0	0	0	0	0
N46_2_2	27	0	0	479	0	0	0	0	0	0	0	0	0	0	0	0	264	0	0	0	0	0	0	0	24	0	0	0	160627	108046	0	0	0	0	0	0	0	49	0	1207	0	56	0	0	0	0	0	0	0
N46_1_3	0	0	0	126	0	0	0	0	0	0	0	0	0	0	0	0	0	0	0	0	0	0	0	0	0	0	0	0	15041	393	0	0	124	0	0	0	0	0	0	0	0	0	0	0	0	0	0	0	0
N46_1_2	0	0	0	285	0	0	0	0	0	0	0	0	0	0	0	33	91	0	0	0	0	0	0	0	0	0	0	0	69149	580	0	0	250	0	0	0	0	26	0	153	0	0	0	0	0	0	0	0	0
N45_2_4	0	0	0	0	0	0	0	0	0	0	0	0	0	0	0	0	0	0	0	0	0	0	0	0	0	0	0	0	0	15764	0	0	0	0	0	0	0	0	0	0	0	0	0	0	0	0	0	0	0
N45_2_3	32	0	0	0	0	0	0	0	0	0	0	0	0	0	0	0	85	0	0	0	0	0	0	35	0	0	0	0	25415	3149	0	0	0	0	0	0	0	0	0	235	0	0	0	0	0	0	0	0	0
N45_2_2	392	0	0	0	0	0	0	0	0	0	0	0	48	0	0	0	351	0	0	0	0	0	0	51	32	0	0	27	361391	55575	0	0	0	50	0	0	0	63	0	1385	0	449	0	0	0	0	0	0	0
N45_1_4	0	0	0	0	0	0	0	0	0	0	0	0	0	0	0	0	75	0	0	0	0	0	0	150	0	0	0	0	0	151	0	0	61	0	0	0	0	0	0	53	0	0	0	0	0	0	0	0	0
N45_1_3	0	0	0	0	0	0	0	0	0	0	0	0	0	0	0	0	328	0	0	0	0	0	0	280	0	0	0	0	29618	464	0	0	70	0	0	0	0	0	0	0	0	0	0	0	0	0	0	0	0
N45_1_2	0	0	0	0	0	0	0	0	0	0	0	0	0	0	0	0	56	0	0	44	0	0	0	0	25	0	0	0	22984	1341	0	0	0	0	0	0	0	0	0	396	0	55	0	0	0	0	0	0	0
N44_2_4	0	0	0	0	0	0	0	0	0	0	0	0	0	37	0	0	0	0	0	0	0	0	0	0	0	0	0	0	0	135	0	0	0	0	0	0	0	0	0	65	0	63	0	0	0	0	0	0	0
N44_2_3	0	0	0	0	0	0	0	0	0	0	0	0	0	0	0	0	0	0	0	0	0	0	0	0	0	0	0	0	2087	242	0	0	0	0	0	0	0	0	0	0	0	0	0	0	0	0	0	0	0
N44_2_2	0	0	0	0	0	0	0	0	0	0	0	0	0	0	0	0	0	0	0	0	0	0	0	0	0	0	0	0	24092	414	0	0	0	0	0	0	0	0	0	136	0	183	0	0	0	0	0	0	0
N44_1_4	0	0	0	0	0	0	0	0	140	474	482	0	0	968	43	115	0	0	0	127	0	0	0	0	0	224	50	0	0	1300	0	0	0	0	0	0	0	0	0	65	0	1247	0	0	0	0	0	0	0
N44_1_3	0	0	0	0	0	0	0	0	0	0	0	0	0	0	0	0	0	0	0	0	0	0	0	0	0	0	0	0	104	153	0	0	0	0	0	0	0	0	0	0	0	0	0	0	0	0	0	0	0
N44_1_2	0	0	0	32	0	0	0	0	0	0	0	0	0	0	0	69	0	0	0	0	0	0	0	0	0	0	0	0	3595	355	0	0	0	0	0	0	0	0	0	31	0	0	0	0	0	0	0	0	0
N43_2_4	0	0	0	0	0	0	0	0	0	0	0	0	0	0	0	0	0	0	0	0	0	0	0	0	0	40	0	0	0	82	0	0	0	0	0	0	0	0	0	555	0	0	0	0	0	0	0	0	0
N43_2_3	250	0	0	34	0	0	0	0	0	0	0	0	0	0	0	0	123	0	0	0	0	0	0	0	305	0	0	0	26654	1956	0	30	28	0	0	0	0	64	0	4309	0	102	0	0	0	0	0	0	31
N43_2_2	561	0	0	0	0	0	0	0	0	0	0	0	0	0	0	0	155	0	0	0	0	0	0	0	63	0	0	0	35963	1170	0	0	0	32	0	0	0	31	0	2056	0	58	0	0	0	0	0	0	0
N43_1_4	0	0	0	0	0	0	0	0	0	0	0	0	0	0	0	0	0	0	0	0	0	0	0	0	0	0	0	0	0	73	0	0	0	0	0	0	0	0	0	0	0	0	0	0	0	0	0	0	0
N43_1_3	0	0	0	0	0	0	0	0	0	0	0	0	0	0	0	0	50	0	0	0	0	0	0	0	0	0	0	0	9344	354	0	0	0	0	0	0	0	0	0	0	0	0	0	0	0	0	0	0	0
N43_1_2	0	0	0	0	0	0	0	0	0	0	0	0	0	0	0	0	0	0	0	0	0	0	0	0	0	0	0	0	3498	190	0	0	0	0	0	0	0	0	0	0	0	0	0	0	0	0	0	0	0
N42_2_4	0	0	0	0	0	0	0	0	0	0	0	0	0	0	0	0	0	0	0	0	0	0	0	0	0	0	0	0	0	84	0	0	0	0	0	0	0	0	0	0	0	0	0	0	0	0	0	0	0
N42_2_3	0	27	0	260	0	0	0	0	0	0	0	0	0	0	0	0	39	0	0	0	0	0	0	0	5055	0	0	0	27643	365	0	0	0	0	0	0	0	82	0	455	0	58	0	0	0	0	0	0	0
N42_2_2	0	0	0	1230	0	0	0	0	0	0	0	0	0	0	0	59	46	0	0	0	0	0	0	0	0	0	0	0	40837	1328	0	0	0	0	0	0	0	0	0	90	0	0	0	0	0	0	0	0	0
N42_1_4	0	0	0	0	0	0	0	0	0	0	0	0	0	0	0	40	0	0	0	0	0	0	0	0	0	0	0	0	0	380	0	0	0	0	0	0	0	0	0	0	0	0	0	0	0	0	0	0	0
N42_1_2	0	0	0	0	0	0	0	0	0	0	0	0	0	0	0	0	31	0	0	0	0	0	0	0	0	0	0	0	1839	707	0	0	0	0	0	0	0	0	0	46	0	0	0	0	0	0	0	0	0
N41_2_4	0	0	0	0	0	0	0	0	0	0	0	0	0	0	0	0	74	0	0	0	0	0	0	0	0	0	0	0	0	186	0	0	42	0	0	0	0	0	0	168	0	0	0	0	0	0	0	0	0
N41_2_3	0	0	0	0	0	0	0	0	0	0	0	0	0	0	0	0	122	0	0	0	0	0	0	0	0	0	0	0	34300	499	0	0	43	0	0	0	0	0	0	119	0	0	0	0	0	0	0	0	0
N41_2_2	0	0	0	0	0	0	0	0	0	0	0	0	0	0	0	0	35	0	0	0	0	0	0	0	0	0	0	0	25684	4060	0	0	45	0	0	0	0	0	0	80	0	94	0	0	0	0	0	0	0
N41_1_4	0	0	0	0	0	0	0	0	0	0	0	0	0	0	0	0	89	0	0	0	0	0	0	0	0	0	0	0	0	180	0	0	24	0	0	0	0	0	0	0	0	0	0	0	0	0	0	0	0
N41_1_3	0	0	0	0	0	0	0	0	0	0	0	0	0	0	0	0	110	0	0	0	0	0	0	0	0	0	0	0	23611	264	0	0	0	0	0	0	0	0	0	79	0	0	0	0	0	0	0	0	0
N41_1_2	0	0	0	0	0	0	0	0	0	0	0	0	0	0	0	0	0	0	0	0	0	0	0	0	0	0	0	0	1403	116	0	0	0	0	0	0	0	0	0	0	0	0	0	0	0	0	0	0	0
N40_2_4	0	0	0	0	0	0	0	0	0	0	0	0	0	0	0	0	0	0	0	0	0	0	0	0	0	0	0	0	0	179	0	0	0	0	0	0	0	0	0	0	0	0	0	0	0	0	0	0	0
N40_2_3	0	0	0	0	0	54	0	0	0	0	0	0	0	0	0	0	249	0	0	0	0	0	0	0	139	0	0	0	28181	543	0	327	0	864	0	0	128	126	0	11069	243	538	0	222	0	0	90	0	902
N40_2_2	0	0	0	41	0	0	0	0	0	0	0	0	0	0	0	44	0	0	0	0	0	0	0	0	0	0	0	0	14705	592	0	0	0	0	0	0	0	0	0	87	0	26	0	0	0	0	0	0	0
N40_1_4	347	0	0	0	0	0	0	0	0	0	0	0	0	0	0	66	0	0	0	0	0	0	0	0	0	0	0	0	0	80	0	0	0	0	0	0	0	0	0	47	0	0	0	0	0	0	0	0	0
N40_1_3	204	0	0	0	0	0	0	0	0	0	0	0	0	0	0	0	35	0	0	0	0	0	0	0	104	0	0	0	2161	1279	0	0	0	98	0	0	0	0	0	771	0	0	0	0	0	0	0	0	0
N40_1_2	0	0	0	0	0	0	0	0	0	0	0	0	0	0	0	0	0	0	0	0	0	0	0	0	0	0	0	0	1511	607	0	0	0	0	0	0	0	0	0	84	0	0	0	0	0	0	0	0	0
N39_2_4	0	0	0	0	0	0	0	0	0	0	0	0	0	0	0	0	45	0	0	0	0	0	0	0	0	0	0	0	0	213	0	0	25	0	0	0	0	0	0	118	0	0	0	0	0	0	0	0	0
N39_2_3	0	0	0	0	0	0	0	0	0	0	0	0	0	0	0	0	97	0	0	0	0	0	0	0	0	0	0	0	18687	888	0	0	0	0	0	0	0	0	0	141	0	0	0	0	0	0	0	0	0
N39_2_2	0	0	0	0	0	0	0	0	0	0	0	0	0	0	0	0	95	0	0	0	0	0	0	0	0	0	0	0	41150	5027	0	0	0	0	0	0	0	41	0	453	0	143	0	0	0	0	0	0	0
N39_1_4	0	0	0	0	0	0	0	0	0	0	0	0	0	0	0	0	57	0	0	0	0	0	0	0	0	0	0	0	0	242	0	0	24	0	0	0	0	0	0	0	0	0	0	0	0	0	0	0	0
N39_1_3	178	0	0	0	0	0	0	0	0	0	0	0	0	0	0	0	71	0	0	0	0	0	0	0	281	0	0	0	28046	592	0	0	0	67	0	0	26	0	0	1875	0	31	0	0	0	0	0	0	0
N39_1_2	411	25	0	0	0	0	0	0	0	0	0	0	0	0	0	0	132	0	0	0	0	0	0	0	270	0	0	0	47682	1294	0	0	0	36	0	0	0	39	0	1910	0	186	0	24	0	0	0	0	33
N38_2_4	0	0	0	0	0	0	0	0	0	0	0	0	94	0	0	0	0	0	0	0	0	0	0	0	0	0	0	0	0	103	0	0	67	0	0	0	0	0	0	1150	0	0	0	0	0	0	0	0	0
N38_2_3	0	0	0	0	0	0	0	0	0	0	0	0	0	0	0	0	0	0	0	0	0	0	0	0	0	0	0	0	6513	61	0	0	0	0	0	0	0	0	0	125	0	0	0	0	0	0	0	0	0
N38_2_2	5133	0	0	0	0	0	0	0	0	0	0	0	0	0	0	0	434	0	0	0	0	0	0	0	156	0	0	0	67619	1807	0	0	0	30	0	0	36	40	0	4137	0	54	0	0	0	0	0	0	0
N38_1_4	0	0	0	0	0	0	0	0	0	0	0	0	0	0	0	0	0	0	0	0	0	0	0	0	0	0	0	0	0	760	0	0	0	0	0	0	0	0	0	0	0	0	0	0	0	0	0	0	0
N38_1_3	734	0	0	0	0	0	0	0	0	0	0	0	0	0	0	0	184	0	0	0	0	55	0	0	641	0	0	0	41181	1299	0	27	0	44	0	38	38	62	0	4108	0	25	0	36	0	0	0	0	43
N38_1_2	6235	0	0	66	0	0	0	0	0	0	0	0	0	0	0	0	1126	0	0	0	0	0	0	0	385	0	0	0	40594	1620	0	38	26	119	0	0	30	69	0	6332	33	52	0	25	0	0	0	0	27
N37_2_4	0	0	0	0	0	0	0	0	0	0	0	0	0	0	0	0	88	0	0	0	0	0	0	0	0	0	0	0	0	145	0	0	0	0	0	0	0	0	0	0	0	0	0	0	0	0	0	0	0
N37_1_4	0	0	0	0	0	0	0	0	0	0	0	0	0	0	0	0	0	0	0	0	0	0	0	0	0	0	0	0	0	70	0	0	0	0	0	0	0	0	0	0	0	0	0	0	0	0	0	0	0
N37_1_3	0	0	0	0	0	0	0	0	0	0	0	0	0	0	0	0	0	0	0	0	0	0	0	0	0	0	0	0	1324	357	0	0	0	0	0	0	0	0	0	151	0	0	0	0	0	0	0	0	0
N37_1_2	0	0	0	0	0	0	0	0	0	0	0	0	0	0	0	0	0	0	0	0	0	0	0	0	0	0	0	0	262	456	0	0	0	0	0	0	0	0	0	79	0	0	0	0	0	0	0	0	0
N36_2_4	0	0	0	0	0	0	0	0	0	0	0	0	0	0	0	0	0	0	0	0	0	0	0	0	0	0	0	0	0	141	0	0	0	0	0	0	0	0	0	0	0	0	0	0	0	0	0	0	0
N36_2_3	462	0	0	0	0	0	0	0	0	0	0	0	0	0	0	0	57	0	0	0	0	0	0	0	0	0	0	0	9438	673	0	0	0	0	0	0	0	0	0	592	0	0	0	0	0	0	0	0	0
N36_2_2	97	0	0	0	0	0	0	0	0	0	0	0	0	0	0	0	78	0	0	0	0	0	0	0	0	0	0	0	13454	758	0	0	0	0	0	0	0	0	0	231	0	0	0	0	0	0	0	0	0
N36_1_4	0	0	0	0	0	0	0	0	0	0	0	0	0	0	0	0	0	0	0	0	0	0	0	0	0	0	0	0	0	28	0	0	0	0	0	0	0	0	0	189	0	0	0	0	0	0	0	0	0
N36_1_3	0	0	0	0	0	0	0	0	0	0	0	0	0	0	0	0	0	0	0	0	0	0	0	0	0	0	0	0	4755	80	0	0	0	0	0	0	0	0	0	63	0	0	0	0	0	0	0	0	0
N36_1_2	0	0	0	107	0	0	0	0	0	0	0	0	0	0	0	0	0	0	0	0	0	0	0	0	0	0	0	0	1243	55	0	0	0	0	0	0	0	0	0	0	0	0	0	0	0	0	0	0	0
N35_2_4	0	0	0	0	160	0	0	0	0	0	0	0	0	0	0	0	0	0	0	0	0	0	0	0	88	0	0	0	0	128	0	0	840	0	0	0	0	87	0	4160	0	181	0	0	0	0	0	0	274
N35_2_3	436	0	0	0	36	0	0	0	0	0	0	0	0	0	0	0	254	0	0	0	0	0	0	0	818	0	0	0	60590	1768	0	0	50	33	0	0	51	86	0	5623	45	71	0	27	0	0	0	0	30
N35_2_2	24	0	0	0	0	0	0	0	0	0	0	0	0	0	0	0	0	0	0	0	0	0	0	0	0	0	0	0	3934	526	0	0	49	0	0	0	0	0	0	188	0	30	0	0	0	0	0	0	0
N35_1_4	0	0	0	0	0	0	0	0	0	0	0	0	0	0	0	27	0	0	0	0	0	0	0	0	0	0	0	0	0	65	0	0	1198	0	0	0	0	0	0	0	0	0	0	0	0	0	0	0	0
N35_1_3	0	0	0	0	0	0	0	0	0	0	0	0	0	0	0	0	0	0	0	0	0	0	0	0	0	0	0	0	151	89	0	0	0	0	0	0	0	0	0	0	0	0	0	0	0	0	0	0	0
N35_1_2	0	0	0	210	0	0	0	0	0	0	0	0	0	0	0	0	0	0	0	0	0	0	0	0	0	0	0	0	1963	62	0	0	0	0	0	0	0	0	0	24	0	0	0	0	0	0	0	0	0
N34_2_4	0	0	0	0	0	0	0	0	0	0	0	0	0	0	0	0	0	0	0	0	0	0	0	0	0	0	0	0	0	176	0	0	843	0	0	0	0	0	0	30	0	0	0	0	0	0	0	0	0
N34_2_3	333	0	0	381	0	0	0	0	0	0	0	0	0	0	0	0	64	0	0	0	0	0	0	0	820	0	0	0	32281	4626	65	0	108	98	0	0	0	45	0	878	0	96	0	0	0	0	0	0	24
N34_2_2	82	0	0	0	0	0	0	0	0	0	0	0	0	0	0	0	31	0	0	0	0	0	0	0	0	0	0	0	3594	678	0	0	52	0	0	0	0	0	0	289	0	35	0	0	0	0	0	0	0
N34_1_4	0	0	0	0	0	0	0	0	0	0	0	0	0	0	0	0	0	0	0	0	0	0	0	0	0	0	0	0	0	186	0	0	0	0	0	0	0	0	0	49	0	0	0	0	0	0	0	0	0
N34_1_3	0	0	0	0	0	0	0	0	0	0	0	0	0	0	0	0	0	0	0	0	0	0	0	0	0	0	0	0	2082	48	0	0	0	0	0	0	0	0	0	0	0	0	0	0	0	0	0	0	0
N34_1_2	0	0	0	0	0	0	0	0	0	0	0	0	0	0	0	0	0	0	0	0	0	0	0	0	0	0	0	0	1400	40	0	0	0	0	0	0	0	0	0	0	0	0	0	0	0	0	0	0	0
N33_2_4	0	0	0	0	0	0	0	0	0	0	0	0	0	0	0	0	0	0	0	0	0	0	0	0	0	0	0	0	0	30	0	0	0	0	0	0	0	0	0	0	0	0	0	0	0	0	0	0	0
N33_2_3	0	0	0	0	0	0	0	0	0	0	0	0	0	0	0	0	0	0	0	0	0	0	0	0	0	0	0	0	700	59	0	0	0	0	0	0	0	0	0	95	0	0	0	0	0	0	0	0	0
N33_1_4	0	0	0	0	0	0	0	0	0	0	0	0	0	0	0	0	0	0	0	0	0	0	0	0	0	0	0	0	0	101	0	0	0	0	0	0	0	0	0	0	0	0	0	0	0	0	0	0	0
N33_1_3	0	0	0	0	0	0	0	0	0	0	0	0	0	0	0	0	87	0	0	0	0	0	0	0	0	0	0	0	56954	500	0	0	0	0	0	0	0	28	0	134	0	27	0	0	0	0	0	0	0
N32_2_4	0	0	71	0	0	0	0	0	0	0	0	0	0	0	0	0	30	0	0	0	0	0	0	0	0	0	0	0	0	1646	0	0	0	0	0	0	0	0	0	0	0	0	0	0	0	0	0	0	0
N32_2_3	64	0	0	0	0	0	0	0	0	0	0	0	0	0	0	0	156	0	0	0	0	0	0	0	24	0	0	0	68625	474	0	0	0	0	0	0	0	0	0	805	0	176	0	0	0	0	0	0	27
N32_1_4	0	0	0	0	0	0	0	0	0	0	0	0	0	0	0	0	0	0	0	0	0	0	0	0	0	0	0	0	0	86	0	0	0	0	0	0	0	0	0	0	0	0	0	0	0	0	0	0	0
N32_1_3	0	0	0	0	0	0	0	0	0	0	0	0	0	0	0	0	0	0	0	0	0	0	0	0	0	0	0	0	4602	405	0	0	0	0	0	0	0	0	0	49	0	0	0	0	0	0	0	0	0
N32_1_2	0	0	0	0	0	0	0	0	0	0	0	0	0	0	0	0	0	0	0	0	0	0	0	0	0	0	0	0	116	29	0	0	0	0	0	0	0	0	0	0	0	0	0	0	0	0	0	0	0
N31_2_4	0	0	0	210	0	0	0	0	0	0	0	0	0	0	0	0	51	0	0	0	0	0	0	0	0	0	0	0	42	1012	0	0	0	0	0	0	0	0	0	1454	0	0	0	0	0	0	0	0	0
N31_2_3	0	0	0	0	0	0	0	0	0	0	0	0	0	0	0	0	0	0	0	0	0	0	0	0	0	0	0	0	0	0	0	0	0	0	0	0	0	0	0	0	0	0	0	0	0	0	0	0	0
N31_2_2	0	0	0	0	0	0	0	0	0	0	0	0	0	0	0	0	75	0	0	0	0	0	0	0	0	0	0	0	51480	2358	0	0	28	34	0	0	0	33	0	383	0	564	0	0	0	0	0	0	54
N31_1_4	0	0	0	0	0	0	0	0	0	0	0	0	0	0	0	0	0	0	0	0	0	0	0	0	0	0	0	0	0	64	0	0	0	0	0	0	0	0	0	0	0	0	0	0	0	0	0	0	0
N31_1_3	0	0	0	0	0	0	0	0	0	0	0	0	0	0	0	0	0	0	0	0	0	0	0	0	0	0	0	0	8755	718	0	0	0	0	0	0	0	0	0	43	0	71	0	0	0	0	0	0	0
N31_1_2	0	0	0	0	0	0	0	0	0	0	0	0	0	0	0	0	0	0	0	0	0	0	0	0	0	0	0	0	7045	556	0	0	0	0	0	0	0	0	0	121	0	128	0	0	0	0	0	0	0
N30_2_4	0	0	0	0	0	0	0	0	0	0	0	0	0	0	0	29	0	0	0	0	0	0	0	0	49	0	0	0	0	145	0	0	47	0	0	0	0	0	0	28	0	0	0	0	0	0	0	0	0
N30_2_2	0	0	0	0	0	0	0	0	0	0	0	0	0	0	0	0	0	0	0	0	0	0	0	0	0	0	0	0	4740	237	0	0	0	32	0	0	0	0	0	419	0	82	0	0	0	0	0	0	144
N30_1_4	0	0	0	0	0	0	0	0	0	0	0	0	0	0	0	0	0	0	0	0	0	0	0	0	0	0	0	0	0	74	0	0	273	0	0	0	0	0	0	74	0	0	0	0	0	0	0	0	0
N30_1_3	0	0	0	55	0	0	0	0	0	0	0	0	0	0	0	0	0	0	0	0	0	0	0	0	0	0	0	0	1315	80	0	0	0	0	0	0	0	0	0	0	0	0	0	0	0	0	0	0	0
N30_1_2	0	0	0	0	0	0	0	0	0	0	0	0	0	0	0	0	0	0	0	0	0	0	0	0	0	0	0	0	430	31	0	0	0	0	0	0	0	0	0	0	0	0	0	0	0	0	0	0	0
N29_2_4	0	0	0	0	0	0	0	0	0	34	47	0	0	60	0	29	0	0	0	24	0	0	0	0	0	0	0	0	0	145	0	0	0	0	0	0	0	0	0	52	0	60	0	0	0	0	0	0	0
N29_2_3	0	0	0	0	0	0	0	0	0	0	0	0	0	0	0	0	50	0	0	0	0	0	0	0	38	0	0	0	31088	493	0	0	0	0	0	0	0	0	0	158	0	35	0	0	0	0	0	0	0
N29_2_2	0	0	0	0	0	0	0	0	0	0	0	0	0	0	0	0	84	0	0	0	0	0	0	0	0	0	0	0	61907	517	0	0	0	0	0	0	0	0	0	406	0	31	0	0	0	0	0	0	0
N29_1_4	0	0	0	0	0	0	0	0	0	0	0	0	0	0	0	0	0	0	0	0	0	0	0	0	0	0	0	0	0	116	0	0	0	0	0	0	0	0	0	40	0	0	0	0	0	0	0	0	0
N29_1_3	0	0	0	0	0	0	0	0	0	0	0	0	0	0	0	0	353	0	0	0	0	0	0	0	25	0	0	0	152676	1541	0	0	0	0	0	0	0	54	0	551	0	44	0	0	0	0	0	0	0
N29_1_2	0	0	0	0	0	0	0	0	0	0	0	0	0	0	0	0	0	0	0	0	0	0	0	0	0	0	0	0	1614	203	0	0	0	0	0	0	0	0	0	33	0	0	0	0	0	0	0	0	0
N28_2_4	0	0	0	0	0	0	0	0	0	0	0	0	0	0	0	0	0	0	0	0	0	0	0	0	0	0	0	0	0	95	0	0	0	0	0	0	0	0	0	125	0	0	0	0	0	0	0	0	0
N28_2_3	0	0	0	0	0	0	0	0	0	0	0	0	0	0	0	33	257	0	0	0	0	0	0	0	209	0	0	0	92221	972	0	0	38	0	0	0	0	31	0	1690	0	250	0	0	0	0	0	0	0
N28_1_4	0	0	0	0	0	0	0	0	0	0	0	0	0	0	0	0	0	0	0	0	0	0	0	0	0	0	0	0	0	140	0	0	0	0	0	0	0	0	0	0	0	0	0	0	0	0	0	0	0
N28_1_3	0	0	0	0	0	0	0	0	0	0	0	0	0	0	0	0	0	0	0	0	0	0	0	0	0	0	0	0	1974	171	0	0	0	0	0	0	0	0	0	26	0	0	0	0	0	0	0	0	0
N28_1_2	0	0	0	0	0	0	0	0	0	0	0	0	0	0	0	0	0	0	0	0	0	0	0	0	0	0	0	0	14558	482	0	0	0	0	0	0	0	0	0	139	0	41	0	0	0	0	0	0	0
N27_2_4	0	0	0	0	0	0	0	0	0	0	0	0	0	0	0	0	115	0	0	58	0	0	41	0	0	0	0	0	53	322	0	0	49	0	0	0	0	0	0	1556	0	0	0	0	0	0	0	0	0
N27_2_3	0	0	0	0	0	0	0	0	0	0	0	0	0	0	0	0	55	0	0	0	0	0	56	0	0	0	0	0	26949	313	0	0	0	207	0	0	0	0	0	1115319	0	53	0	0	0	0	0	0	255
N27_1_4	0	0	0	0	0	0	0	0	0	0	0	0	0	0	0	0	0	0	0	0	0	0	0	0	0	0	0	0	0	87	0	0	0	0	0	0	0	0	0	0	0	0	0	0	0	0	0	0	0
N27_1_3	0	25	0	0	0	0	0	0	0	0	0	0	31	0	0	0	1028	0	0	0	0	0	0	0	0	0	0	0	397323	2375	0	0	0	0	0	0	0	58	0	290	0	73	0	0	0	0	0	0	0
N27_1_2	27	0	0	0	0	0	0	0	0	0	0	0	31	0	0	41	421	0	0	0	0	0	0	28	71	0	0	0	455070	850	0	0	0	0	0	0	0	93	0	980	0	130	0	0	0	0	0	0	0
N26_1_4	0	0	0	0	0	0	0	0	0	0	0	0	0	0	0	0	0	0	0	0	0	0	0	0	0	0	0	0	0	184	0	0	626	0	0	0	0	0	0	124	0	0	0	0	0	0	0	0	0
N25_2_4	0	0	0	0	0	0	0	0	0	0	0	0	0	0	0	0	60	0	0	0	0	0	0	0	0	0	0	0	0	770	0	0	0	0	0	0	0	0	0	0	0	0	0	0	0	0	0	0	0
N25_2_3	0	0	0	0	0	0	0	0	0	0	0	0	0	0	0	0	0	0	0	0	0	0	0	0	0	0	0	0	232	280	0	0	0	0	0	0	0	0	0	45	0	0	0	0	0	0	0	0	0
N25_2_2	0	0	0	0	0	0	0	0	0	0	0	0	27	0	0	0	293	0	0	49	0	0	0	0	90	0	0	0	207524	1011	0	24	0	37	0	0	31	137	0	1092	34	358	0	40	0	0	0	0	0
N25_1_4	0	0	0	0	0	0	0	0	0	0	0	0	0	0	0	0	35	0	0	0	0	0	0	0	0	0	0	0	0	85	0	0	0	0	0	0	0	0	0	0	0	0	0	0	0	0	0	0	0
N25_1_3	0	0	0	0	0	0	0	0	0	0	0	0	0	0	0	0	228	0	0	0	0	0	0	0	0	0	0	0	13374	321	0	0	0	0	0	0	0	0	0	35	0	0	0	0	0	0	0	0	0
N25_1_2	59	0	0	147	0	0	0	0	0	0	0	0	0	0	0	0	133	0	0	0	0	0	0	0	42	0	0	0	121173	668	0	0	0	0	0	0	0	0	0	438	0	0	0	0	0	0	0	0	0
N24_2_4	0	0	0	0	0	0	0	0	0	0	0	0	0	0	0	0	0	0	0	0	0	0	0	0	0	0	0	0	0	2500	0	0	0	0	0	0	0	0	0	0	0	0	0	0	0	0	0	0	0
N24_2_3	0	0	0	0	0	0	0	0	0	0	0	0	0	0	0	0	80	0	0	0	0	0	0	0	0	0	0	0	70951	1367	0	0	0	0	0	0	0	0	0	179	0	77	0	0	0	0	0	0	0
N24_1_4	0	0	0	0	0	0	0	0	0	0	0	29	0	0	0	0	38	0	0	0	0	0	0	0	0	0	0	0	0	88	0	0	0	0	0	0	0	0	0	37	0	0	0	0	0	0	0	0	0
N24_1_3	0	0	0	0	0	0	0	0	0	0	0	0	0	0	0	0	0	0	0	0	0	0	0	0	0	0	0	0	938	707	0	0	0	0	0	0	0	0	0	0	0	0	0	0	0	0	0	0	0
N24_1_2	0	0	0	0	0	0	0	0	0	0	0	0	0	0	0	0	0	0	0	0	0	0	0	0	0	0	0	0	97	1013	0	0	0	0	0	0	0	0	0	138	0	0	0	0	0	0	0	0	0
N23_2_4	0	0	0	0	0	0	0	0	0	0	0	0	0	0	0	0	47	0	0	0	0	0	0	0	0	0	0	0	38	582	0	0	28	0	0	0	0	0	0	33	0	0	0	0	0	0	0	0	0
N23_2_3	0	0	0	0	0	0	0	0	0	0	0	0	0	0	0	0	58	0	0	0	0	0	0	0	0	0	0	0	20739	1260	0	0	0	0	0	0	0	0	0	1817	0	70	0	0	0	0	0	0	0
N23_2_2	159	0	0	0	0	0	0	0	0	0	0	0	0	0	0	0	64	0	0	0	0	0	0	0	0	0	0	0	42367	233	0	0	0	0	0	0	0	0	0	479	0	137	0	0	0	0	0	0	0
N23_1_4	0	0	360	30	0	0	0	0	0	0	0	103	0	0	0	46	0	0	0	0	0	0	0	0	0	0	0	0	0	77	0	0	0	0	0	0	0	0	0	0	0	0	0	0	0	0	0	0	0
N22_2_4	0	0	0	0	0	0	0	0	0	0	0	0	0	0	0	0	0	0	0	0	0	0	0	0	0	0	0	0	0	91	0	0	0	0	0	0	0	0	0	0	0	0	0	0	0	0	0	0	0
N22_2_3	0	0	0	0	0	0	0	0	0	0	0	0	0	0	0	0	226	0	0	0	0	0	0	0	0	0	0	0	1846	599	0	0	53	0	0	0	0	0	0	56	0	0	0	0	0	0	0	0	0
N22_2_2	0	0	0	33	0	0	0	0	0	0	0	0	0	0	0	25	0	0	0	0	0	0	0	0	0	0	0	0	9330	274	0	0	275	0	0	0	0	29	0	114	0	28	0	0	0	0	0	0	0
N22_1_4	0	0	0	0	0	0	0	0	0	0	0	0	0	0	0	0	0	0	0	0	0	0	0	0	0	0	0	0	0	137	0	0	0	0	0	0	0	0	0	26	0	0	0	0	0	0	0	0	0
N22_1_3	0	0	0	0	0	0	0	0	0	0	0	0	0	0	0	0	165	0	0	0	0	0	0	0	0	0	0	0	152370	1345	0	0	0	0	0	0	0	0	0	187	0	29	0	0	0	0	0	0	0
N22_1_2	0	0	0	0	0	0	0	0	0	0	0	0	0	0	0	0	28	0	0	0	0	0	0	0	0	0	0	0	14123	181	0	0	0	0	0	0	0	0	0	55	0	29	0	0	0	0	0	0	0
N21_2_4	0	0	0	0	0	0	0	0	0	0	0	0	0	0	0	0	83	0	0	0	0	0	0	0	0	0	0	0	0	256	0	0	28	0	0	0	0	0	0	0	0	0	0	0	0	0	0	0	0
N21_2_3	0	0	0	0	0	0	0	0	0	0	0	0	0	0	0	0	68	0	0	0	0	0	0	0	0	0	0	0	587	171	0	0	0	0	0	0	0	0	0	0	0	0	0	0	0	0	0	0	0
N21_2_2	0	0	0	0	0	0	0	0	0	0	0	0	0	0	0	0	0	0	0	0	0	0	0	0	0	0	0	0	2025	277	0	0	0	0	0	0	0	0	0	63	0	0	0	0	0	0	0	0	0
N21_1_4	0	0	0	0	0	0	0	0	0	0	0	0	0	0	0	0	50	0	0	0	0	0	0	0	0	0	0	0	0	179	0	0	0	0	0	0	0	0	0	0	0	0	0	0	0	0	0	0	0
N21_1_3	0	0	0	0	0	0	0	0	0	0	0	0	0	0	0	27	463	0	0	0	0	0	0	0	0	0	0	0	287826	840	0	0	0	0	0	0	0	45	0	472	0	43	0	0	0	0	0	0	0
N21_1_2	0	0	0	0	0	0	0	0	0	0	0	0	0	0	0	0	198	0	0	0	0	0	0	0	0	0	0	0	168378	736	0	0	0	0	0	0	28	77	0	440	35	96	0	0	0	0	0	0	0
N20_2_4	0	0	0	0	0	0	0	0	0	0	0	0	0	0	0	0	0	0	0	0	0	0	0	0	0	0	0	0	0	61	0	0	0	0	0	0	0	0	0	0	0	0	0	0	0	0	0	0	0
N20_2_3	0	0	0	0	0	0	0	0	0	0	0	0	0	0	0	0	0	0	0	0	0	0	0	0	0	0	0	0	1435	67	0	0	0	0	0	0	0	0	0	27	0	0	0	0	0	0	0	0	0
N20_2_2	0	0	0	0	0	0	0	0	0	0	0	0	0	0	0	0	106	0	0	0	0	0	0	0	26	0	0	0	59611	446	0	0	0	0	0	0	0	81	0	67689	0	211	0	0	0	0	0	0	0
N20_1_4	0	0	0	39	0	0	0	0	0	0	0	0	0	0	0	72	0	0	0	0	0	0	0	0	0	0	0	0	0	352	0	0	0	0	0	0	0	0	0	30	0	0	0	0	0	0	0	0	0
N20_1_3	0	0	0	0	0	0	0	0	0	0	0	0	0	0	0	0	608	0	0	0	0	0	0	0	0	0	0	0	279382	813	0	0	0	0	0	0	0	76	0	347	0	47	0	0	0	0	0	0	0
N20_1_2	0	0	0	0	0	0	0	0	0	0	0	0	0	0	0	0	0	0	0	0	0	0	0	0	0	0	0	0	556	262	0	0	0	0	0	0	0	0	0	0	0	30	0	0	0	0	0	0	0
N19_2_4	0	0	0	0	0	0	0	0	0	0	0	0	0	0	0	0	0	0	0	0	0	0	0	0	0	0	0	0	0	3567	0	0	0	0	0	0	0	0	0	117	0	0	0	0	0	0	0	0	0
N19_2_3	28	0	0	55	0	0	0	0	0	0	0	0	0	0	0	69	172	0	0	0	0	0	0	0	0	0	0	0	138526	895	0	0	44	160	0	0	0	52	0	414062	0	93	0	0	0	0	0	0	0
N19_2_2	0	0	0	0	0	0	0	0	0	0	0	0	29	0	0	0	204	0	0	0	0	0	0	0	43	0	0	0	148629	1291	0	39	0	55	0	0	30	130	0	1119	36	344	0	0	0	0	0	0	0
N19_1_4	0	0	0	0	0	0	0	0	0	0	0	0	0	0	0	0	0	0	0	0	0	0	0	0	0	0	0	0	0	167	0	0	616	0	0	0	0	0	0	46	0	0	0	0	0	0	0	0	0
N19_1_3	0	0	0	0	0	0	0	0	0	0	0	0	0	0	0	0	77	0	0	0	0	0	0	0	0	0	0	0	9746	91	0	0	0	0	0	0	0	0	0	43	0	0	0	0	0	0	0	0	0
N19_1_2	0	0	0	0	0	0	0	0	0	0	0	0	0	0	0	0	145	0	0	0	0	0	0	0	0	0	0	0	129171	435	0	0	32	0	0	0	0	46	0	800	0	342	0	0	0	0	0	0	0
N18_2_4	0	0	0	0	0	0	0	0	0	0	0	0	0	0	0	0	0	0	0	0	0	0	0	0	0	0	0	0	0	494	0	0	0	0	0	0	0	0	0	0	0	0	0	0	0	0	0	0	0
N18_2_3	0	0	0	0	0	0	0	0	0	0	0	0	0	0	0	0	0	0	0	0	0	0	0	0	0	0	0	0	339	144	0	0	0	0	0	0	0	0	0	4382	0	0	0	0	0	0	0	0	0
N18_2_2	0	0	0	0	0	0	0	0	0	0	0	0	0	0	0	0	127	0	0	0	0	0	0	0	25	0	0	0	77344	472	0	0	0	43	0	0	32	117	0	1293	27	293	0	24	0	0	0	0	0
N18_1_4	0	0	0	0	0	0	0	0	0	0	0	0	0	0	0	29	73	0	0	0	0	0	0	0	0	0	0	0	0	38	0	0	0	0	0	0	0	0	0	0	0	0	0	0	0	0	0	0	0
N18_1_3	0	26	0	0	0	0	0	0	0	0	0	0	0	0	0	0	91	0	0	0	0	0	0	0	0	0	0	0	7791	236	0	0	0	0	0	0	0	0	0	51	0	0	0	0	0	0	0	0	0
N18_1_2	0	0	0	0	0	0	0	0	0	0	0	0	0	0	0	0	0	0	0	0	0	0	0	0	0	0	0	0	16829	191	0	0	0	0	0	0	0	0	0	93	0	41	0	0	0	0	0	0	0
N17_2_4	0	0	0	0	0	0	0	0	0	0	0	0	0	0	0	0	0	0	0	0	0	0	0	0	0	0	0	0	0	0	0	0	0	0	0	0	0	0	0	0	0	0	0	0	0	0	0	0	0
N17_2_3	0	0	37	0	0	0	0	0	0	0	0	0	0	0	0	0	0	0	0	0	0	0	0	0	0	0	0	0	4330	113	0	0	0	0	0	0	0	0	0	80	0	0	0	0	0	0	0	0	0
N17_2_2	0	0	0	0	0	0	0	0	0	0	0	0	0	0	0	0	274	0	0	0	0	0	0	0	0	0	0	0	41730	1405	0	0	0	0	0	0	61	82	0	223	60	127	0	0	0	0	0	0	0
N17_1_4	0	0	0	0	0	0	0	0	0	0	0	0	0	0	0	0	0	0	0	0	0	0	0	0	0	0	0	0	45	107	0	0	0	0	0	0	0	0	0	0	0	0	0	0	0	0	0	0	0
N17_1_3	0	0	0	0	0	0	0	0	0	0	0	0	0	0	0	0	259	0	0	0	0	0	0	0	0	0	0	0	183968	146	0	0	0	0	0	0	0	0	0	193	0	36	0	0	0	0	0	0	0
N17_1_2	0	0	0	0	0	0	0	0	0	0	0	0	0	0	0	0	392	0	0	0	0	0	0	0	0	0	0	0	346223	390	0	0	0	60	0	0	0	66	0	317	0	83	0	0	0	0	0	0	0
N16_2_4	0	0	0	0	0	0	0	0	0	0	45	0	0	0	0	0	261	0	0	1501	0	0	0	0	80	0	0	0	0	159	0	0	0	0	0	0	0	0	0	785	0	0	0	0	0	0	0	0	0
N16_2_3	0	0	0	0	0	0	0	0	0	0	33	0	0	0	0	0	328	0	0	1491	0	0	0	0	26	0	0	0	7904	298	0	0	0	0	0	0	0	0	0	548	0	0	0	0	0	0	0	0	0
N16_2_2	0	0	0	0	0	0	0	0	0	0	0	0	0	0	0	0	55	0	0	0	0	0	0	0	0	0	0	0	46968	295	0	0	0	0	0	0	0	0	0	5010	0	75	0	0	0	0	0	0	0
N16_1_4	0	0	0	0	0	0	0	0	0	0	0	0	0	0	0	0	0	0	0	0	0	0	0	0	0	0	0	0	0	46	0	0	0	0	0	0	0	0	0	0	0	0	0	0	0	0	0	0	0
N16_1_3	0	0	0	0	0	0	0	0	0	0	0	0	0	0	0	0	0	0	0	0	0	0	0	0	0	0	0	0	5893	108	0	0	0	0	0	0	0	0	0	112	0	0	0	0	0	0	0	0	0
N16_1_2	0	0	0	0	0	0	0	0	0	0	0	0	0	0	0	0	0	0	0	0	0	0	0	0	0	0	0	0	3390	264	0	0	0	0	0	0	0	0	0	92	0	0	0	0	0	0	0	0	0
N15_2_4	0	0	0	0	0	0	0	0	0	0	0	0	0	0	0	0	217	0	0	0	0	0	0	0	53	0	0	0	0	186	0	0	0	0	0	0	0	0	0	146	0	0	0	0	0	0	0	0	0
N15_2_3	0	0	0	0	0	0	0	0	0	0	0	0	0	0	0	0	789	0	0	0	0	0	0	0	243	0	0	0	12118	238	0	0	0	25	0	0	0	0	0	689	0	0	0	0	0	0	0	0	0
N15_2_2	0	0	0	0	0	0	0	0	0	0	0	0	0	0	0	0	0	0	0	0	0	0	0	0	0	0	0	0	11535	83	0	0	0	0	0	0	0	0	0	3077	0	0	0	0	0	0	0	0	0
N15_1_4	0	0	0	0	0	0	0	0	0	0	0	0	0	0	0	0	0	0	0	0	0	0	0	0	0	0	0	0	0	98	0	0	0	0	0	0	0	0	0	228	0	0	0	0	0	0	0	0	0
N15_1_3	0	0	0	0	0	0	0	0	0	0	0	0	0	0	0	0	0	0	0	0	0	0	0	0	0	0	0	0	5057	642	0	0	0	0	0	0	0	0	0	197	0	0	0	0	0	0	0	0	0
N15_1_2	87	0	0	0	0	0	0	0	0	0	0	0	0	0	0	0	62	0	0	0	0	0	0	0	0	0	0	0	22749	2369	0	0	0	64	0	0	0	29	0	1299	0	55	0	0	0	0	0	0	0
N14_2_4	0	0	1033	0	0	0	0	0	0	0	0	0	0	45	0	0	0	0	0	0	0	0	0	0	0	0	0	0	32	57348	0	0	0	0	0	0	0	0	0	0	0	0	0	0	0	0	0	0	0
N14_2_3	0	0	154	0	0	0	0	0	0	0	0	0	0	0	0	0	308	0	0	0	0	0	0	0	0	0	0	0	64853	1227	0	0	0	0	0	0	0	0	0	145	0	0	0	0	0	0	0	0	0
N14_2_2	0	0	0	0	0	0	0	0	0	0	0	0	0	0	0	0	120	0	0	0	0	0	0	0	0	0	0	0	101713	1223	0	0	0	26	0	0	28	42	0	314	0	86	0	0	0	0	0	0	0
N14_1_4	0	0	0	0	0	0	0	0	0	0	0	0	0	0	0	0	0	0	0	0	0	0	0	0	0	0	0	0	0	0	0	0	0	0	0	0	0	0	0	0	0	0	0	0	0	0	0	0	0
N14_1_3	0	0	0	0	0	0	0	0	0	0	0	0	0	0	0	0	36	0	0	0	0	0	0	0	0	0	0	0	3319	197	0	0	0	0	0	0	0	0	0	0	0	0	0	0	0	0	0	0	0
N14_1_2	28	29	0	0	0	0	0	0	0	0	0	0	0	0	0	0	247	0	0	0	0	0	0	0	0	0	0	0	188361	2216	0	0	0	0	0	0	45	41	0	490	0	128	0	0	0	0	0	0	0
N13_2_4	0	0	0	0	0	0	0	0	0	0	0	0	0	0	0	0	0	0	0	0	0	0	0	0	0	0	0	0	70	8925	0	0	0	0	0	0	0	0	0	0	0	0	0	0	0	0	0	0	0
N13_2_3	0	0	0	0	0	0	0	0	0	0	0	0	0	0	0	0	0	0	0	0	0	0	0	0	0	0	0	0	3124	213	0	0	0	0	0	0	0	0	0	30	0	0	0	0	0	0	0	0	0
N13_2_2	91	0	0	0	0	0	0	0	0	0	0	0	0	0	0	0	202	0	0	0	0	0	0	0	0	0	0	0	159196	459	0	0	0	0	0	0	0	38	0	982	0	103	0	0	0	0	0	0	0
N13_1_4	0	0	0	0	0	0	0	0	0	0	0	0	0	0	0	0	0	0	0	0	0	0	0	0	0	0	0	0	0	564	0	0	0	0	0	0	0	0	0	0	0	0	0	0	0	0	0	0	0
N13_1_3	315	0	0	0	0	0	0	0	0	0	0	0	0	0	0	0	1574	0	0	0	0	0	0	0	0	0	0	31	414047	3470	0	0	0	0	0	0	0	101	0	617	0	65	0	0	0	0	0	0	0
N13_1_2	0	0	0	0	0	0	0	0	0	0	0	0	0	0	0	0	0	0	0	0	0	0	0	0	0	0	0	0	944	323	0	0	0	0	0	0	0	0	0	0	0	0	0	0	0	0	0	0	0
N12_1_4	0	0	0	0	0	0	0	0	0	0	0	0	0	0	0	0	0	0	0	0	0	0	0	0	0	0	0	0	0	97	0	0	0	0	0	0	0	0	0	0	0	0	0	0	0	0	0	0	0
N12_1_3	0	0	0	0	0	0	0	0	0	0	0	0	0	0	0	0	0	0	0	0	0	0	0	0	0	0	0	0	7852	186	0	0	0	0	0	0	0	0	0	26	0	0	0	0	0	0	0	0	0
N12_1_2	78	0	0	0	0	0	0	0	0	0	0	0	0	0	0	0	51	0	0	40	0	0	0	0	0	0	0	0	49535	4062	0	0	0	0	0	0	0	0	0	490	0	0	0	0	0	0	0	0	0
N11_2_4	0	0	0	0	0	0	0	0	0	0	0	0	0	0	0	0	0	0	0	0	0	0	0	0	0	0	0	0	0	151	0	0	0	0	0	0	0	0	0	0	0	0	0	0	0	0	0	0	0
N11_2_3	0	0	0	0	0	0	0	0	0	0	0	0	0	0	0	0	54	0	0	0	0	0	0	0	0	0	0	0	50619	172	0	0	0	0	0	0	0	0	0	45	0	0	0	0	0	0	0	0	0
N11_2_2	0	0	0	42	0	0	0	0	0	0	0	0	0	0	0	0	241	0	0	0	0	0	0	0	0	0	0	0	243519	679	0	0	0	0	0	0	0	75	0	566	0	352	0	0	0	0	0	0	0
N11_1_4	0	0	0	0	0	0	0	0	0	0	0	0	0	0	0	29	0	0	0	0	0	0	0	0	0	0	0	0	0	226	64	0	357	0	0	0	0	0	0	0	0	0	0	0	0	0	0	0	0
N11_1_3	0	0	0	0	0	0	0	0	0	0	0	0	0	0	0	0	0	0	0	0	0	0	0	0	0	0	0	0	2126	74	0	0	0	0	0	0	0	0	0	0	0	0	0	0	0	0	0	0	0
N11_1_2	45	0	0	0	0	0	0	0	0	0	0	0	44	0	0	0	599	0	0	0	0	0	0	31	96	0	0	0	364985	3770	0	0	0	33	0	0	32	148	0	1751	76	119	0	27	0	0	0	0	0
N10_2_4	0	0	0	0	0	0	0	0	0	0	0	0	0	0	0	0	152	0	0	0	0	0	0	0	0	0	0	0	0	25	0	0	194	0	0	0	0	0	0	466	0	0	0	0	0	0	0	0	0
N10_2_3	0	0	0	0	0	0	0	0	0	0	0	0	0	0	0	0	326	0	0	0	0	0	0	0	264	0	0	0	7179	155	0	0	317	0	0	0	0	0	0	464	0	30	0	0	0	30	0	0	0
N10_2_2	0	0	0	0	0	0	0	0	0	0	0	0	0	0	0	0	33	0	0	0	0	0	0	0	0	0	0	0	30429	1155	0	0	0	0	0	0	0	0	0	139	0	100	0	0	0	0	0	0	0
N10_1_4	0	0	0	0	0	0	0	0	0	0	0	0	0	0	0	24	712	0	0	0	0	0	0	0	0	0	0	0	0	116	0	0	0	0	0	0	0	0	0	0	0	0	0	0	0	0	0	0	0
N10_1_3	1210	0	0	0	0	0	0	0	0	0	0	0	0	0	0	0	1119	0	0	0	0	0	0	0	0	0	0	0	366726	237	0	0	0	0	0	0	0	59	0	252	0	52	0	0	0	0	0	0	0
N10_1_2	54	0	0	0	0	0	0	0	0	0	0	0	0	0	0	0	30	0	0	0	0	0	0	0	0	0	0	0	32635	218	0	0	0	0	0	0	0	0	0	48	0	29	0	0	0	0	0	0	0
N09_2_4	0	0	0	0	0	0	0	0	0	0	0	0	0	0	0	0	0	0	0	0	0	0	0	0	0	0	0	0	0	349	0	0	0	0	0	0	0	0	0	0	0	0	0	0	0	0	0	0	0
N09_2_3	0	0	0	0	0	0	0	0	0	0	0	0	0	0	0	0	0	0	0	0	0	0	0	0	0	0	0	0	4267	280	0	0	0	0	0	0	0	0	0	0	0	0	0	0	0	0	0	0	0
N09_2_2	0	0	0	0	0	0	0	0	0	0	0	0	0	0	0	0	0	0	0	0	0	0	0	0	0	0	0	0	8599	583	0	0	0	0	0	0	0	0	0	0	0	24	0	0	0	0	0	0	0
N09_1_4	0	0	0	0	0	0	0	0	0	0	0	0	0	0	0	0	0	0	0	0	0	0	0	0	0	0	0	0	0	537	0	0	0	0	0	0	0	0	0	0	0	0	0	0	0	0	0	0	0
N09_1_3	0	0	0	0	0	0	0	0	0	0	0	0	0	0	0	0	277	0	0	0	0	0	0	0	0	0	0	0	96775	6092	0	0	0	125	0	0	0	39	0	1287	0	45	0	0	0	0	0	0	0
N09_1_2	0	0	0	0	0	0	0	0	0	0	0	0	0	0	0	0	27	0	0	0	0	0	0	0	0	0	0	0	19157	448	0	0	0	0	0	0	0	0	0	0	0	0	0	0	0	0	0	0	0
N08_2_4	0	0	0	0	0	0	0	0	0	0	0	0	0	0	0	0	0	0	0	0	0	0	0	0	0	0	0	0	0	268	0	0	0	0	0	0	0	0	0	0	0	0	0	0	0	0	0	0	0
N08_2_3	0	0	0	0	0	0	0	0	0	0	0	0	0	0	0	0	0	0	0	0	0	0	0	0	0	0	0	0	3787	0	0	0	0	0	0	0	0	0	0	0	0	0	0	0	0	0	0	0	0
N08_2_2	0	0	0	0	0	0	0	0	0	0	0	0	0	0	0	0	144	0	0	0	0	0	0	0	36	0	0	0	138167	610	0	0	0	0	0	0	33	0	0	574	0	40	0	0	0	0	0	0	0
N08_1_4	0	0	1018	0	0	0	0	0	0	0	0	90	0	0	0	45	0	0	0	0	0	0	0	0	0	0	0	0	0	66	0	0	0	0	0	0	0	0	0	0	0	0	0	0	0	0	0	0	0
N08_1_3	0	0	0	0	0	0	0	0	0	0	0	0	0	0	0	0	0	0	0	0	0	0	0	0	0	0	0	0	4636	73	0	0	0	0	0	0	0	0	0	0	0	0	0	0	0	0	0	0	0
N08_1_2	0	0	0	0	0	0	0	0	0	0	0	0	0	0	0	0	0	0	0	0	0	0	0	0	0	0	0	0	3154	49	0	0	0	0	0	0	0	0	0	0	0	0	0	0	0	0	0	0	0
N07_2_4	0	0	0	0	0	0	0	0	0	0	0	0	0	0	0	0	110	0	0	0	0	0	0	0	91	0	0	0	96	310	0	0	0	0	0	0	0	0	0	199	0	0	0	0	0	0	0	0	0
N07_2_3	0	0	0	0	0	0	0	0	0	0	0	0	0	0	0	0	0	0	0	0	0	0	0	0	0	0	0	0	4733	64	0	0	0	0	0	0	0	0	0	17833	0	0	0	0	0	0	0	0	0
N07_2_2	0	0	0	0	0	0	0	0	0	0	0	0	0	0	0	0	0	0	0	0	0	0	0	0	0	0	0	0	1420	212	0	0	0	0	0	0	0	0	0	43	0	0	0	0	0	0	0	0	0
N07_1_4	0	0	0	0	0	0	0	0	0	0	0	0	0	0	0	0	0	0	0	0	0	0	0	0	0	0	0	0	0	0	0	0	0	0	0	0	0	0	0	78657	0	0	0	0	0	0	0	0	0
N07_1_3	0	0	0	0	0	0	0	0	0	0	0	0	0	0	0	0	158	0	0	0	0	0	0	0	0	0	0	0	27108	568	0	0	0	0	0	0	0	0	0	614	0	32	0	0	0	0	0	0	0
N07_1_2	0	0	0	0	0	0	0	0	0	0	0	0	0	0	0	0	0	0	0	0	0	0	0	0	0	0	0	0	12773	90	0	0	0	0	0	0	0	0	0	135	0	146	0	0	0	0	0	0	0
N06_1_4	0	0	0	0	0	0	0	0	0	0	0	0	0	0	0	0	41	0	0	0	0	0	0	0	0	0	0	0	0	180	0	0	82	0	0	0	0	0	0	0	0	0	0	0	0	0	0	0	0
N06_1_3	0	0	0	0	0	0	0	0	0	0	0	0	0	0	0	0	0	0	0	0	0	0	0	0	0	0	0	0	833	88	0	0	0	0	0	0	0	0	0	0	0	0	0	0	0	0	0	0	0
N06_1_2	91	0	0	31	0	0	0	0	0	0	0	0	0	0	0	0	72	0	0	0	0	0	0	0	0	0	0	0	57031	1282	0	0	0	0	0	0	0	0	0	444	0	24	0	0	0	0	0	0	0
N05_2_4	0	0	123	0	0	0	0	0	0	0	0	0	0	0	0	0	0	0	0	0	0	0	0	0	0	0	0	0	0	0	0	0	0	0	0	0	0	0	0	0	0	0	0	0	0	0	0	0	0
N05_2_3	0	0	0	0	0	0	0	0	0	0	0	0	0	0	0	0	0	0	0	0	0	0	0	0	0	0	0	0	6157	0	0	0	0	0	0	0	0	0	0	910	0	0	0	0	0	0	0	0	0
N05_2_2	0	0	0	0	0	0	0	0	0	0	0	0	0	0	0	0	0	0	0	0	0	0	0	0	0	0	0	0	17249	100	0	0	0	0	0	0	0	0	0	137	0	0	0	0	0	0	0	0	0
N05_1_4	0	0	0	0	0	0	0	0	0	0	0	0	0	0	0	0	0	0	0	0	0	0	0	0	62	0	0	0	0	0	0	0	31	0	0	0	0	0	0	3979	0	0	0	0	0	0	0	0	0
N05_1_3	0	0	0	0	0	0	0	0	0	0	0	0	0	0	0	0	0	0	0	0	0	0	0	0	0	0	0	0	785	77	0	0	0	0	0	0	0	0	0	3264	0	0	0	0	0	0	0	0	0
N05_1_2	0	0	0	0	0	0	0	0	0	0	0	0	0	0	0	0	0	0	0	0	0	0	0	0	0	0	0	0	4266	79	0	0	0	0	0	0	0	0	0	301	0	0	0	0	0	0	0	0	0
N04_2_4	0	0	0	0	0	0	0	0	0	0	0	0	0	0	0	0	0	0	0	0	0	0	0	0	449	0	0	0	0	72	0	0	73	0	0	0	0	0	0	608	0	0	0	0	0	0	0	0	0
N04_2_3	0	0	0	0	0	0	0	0	0	0	0	0	0	0	0	0	0	0	0	0	0	0	0	0	0	0	0	0	1070	25	0	0	0	0	0	0	0	0	0	0	0	0	0	0	0	0	0	0	0
N04_2_2	0	0	0	0	0	0	0	0	0	0	0	0	0	0	0	0	48	0	0	0	0	0	0	0	0	0	0	0	47172	360	0	0	0	0	0	0	0	0	0	94	0	30	0	0	0	0	0	0	0
N04_1_4	0	0	0	0	0	0	0	0	0	0	0	0	0	0	0	0	0	0	0	0	0	0	0	0	0	0	0	0	0	47	0	0	106	0	0	0	0	0	0	111	0	0	0	0	0	0	0	0	0
N04_1_3	0	0	0	0	0	0	0	0	0	0	0	0	129	0	0	0	1024	0	58	0	0	0	0	32	0	66	27	41	657041	1553	0	0	262	0	0	0	43	154	0	776	42	115	0	0	0	0	0	0	0
N04_1_2	0	0	0	0	0	0	0	0	0	0	0	0	0	0	0	0	83	0	0	0	0	0	0	0	0	0	0	0	100223	885	0	0	0	0	0	0	0	0	0	33	0	0	0	0	0	0	0	0	0
N03_2_4	0	0	133	0	0	0	0	0	0	0	0	35	0	48	0	42	0	0	0	0	0	0	0	0	36	0	0	0	0	160	0	0	34	0	0	0	0	0	0	43483	0	0	0	0	0	0	0	0	539
N03_2_3	0	0	0	0	0	0	0	0	0	0	0	0	0	0	0	0	235	0	0	0	0	0	0	0	0	0	0	0	43075	2794	0	0	0	0	0	0	0	0	0	7252	0	28	0	0	0	0	0	0	0
N03_2_2	46	0	0	0	0	0	0	0	0	0	0	0	0	0	0	0	80	0	0	0	0	0	0	0	0	0	0	0	54193	1138	0	0	0	35	0	0	25	24	0	463	0	85	0	0	0	0	0	0	0
N03_1_4	0	0	0	0	0	0	0	0	0	0	0	0	27	114	0	0	0	0	0	0	0	0	0	0	0	0	0	0	0	676	0	0	65	0	0	0	0	0	0	76	0	0	0	0	0	0	0	0	0
N02_2_4	0	0	0	0	0	0	138	0	0	0	0	0	0	0	0	66	0	0	0	51	0	0	0	0	0	0	0	0	0	142711	0	0	0	0	0	0	0	0	0	46	0	0	0	0	0	0	0	0	0
N02_2_3	0	0	0	0	0	0	0	0	0	0	0	0	0	0	0	0	0	0	0	0	0	0	0	0	0	0	0	0	3690	4293	0	0	0	0	0	0	0	0	0	0	0	0	0	0	0	0	0	0	0
N02_2_2	40	0	0	0	0	0	0	0	0	0	0	0	0	0	0	0	227	0	0	0	0	0	0	0	0	0	0	0	149696	19186	0	0	44	33	0	0	0	35	0	1944	0	68	0	0	0	0	0	0	0
N02_1_4	0	0	0	0	0	0	0	0	0	0	0	0	0	0	0	0	0	0	0	0	0	0	0	0	0	0	0	0	0	784	0	0	2008	0	0	0	0	0	0	0	0	0	0	0	0	0	0	0	0
N02_1_3	0	0	0	0	0	0	0	0	0	0	0	0	0	0	0	0	0	0	0	0	0	0	0	0	0	0	0	0	52	586	0	0	0	0	0	0	0	0	0	0	0	0	0	0	0	0	0	0	0
N02_1_2	28	0	0	0	0	0	0	0	0	0	0	0	0	0	0	0	156	0	0	0	0	0	0	0	0	0	0	0	151248	1314	0	0	76	0	0	0	0	0	0	366	0	28	0	0	0	0	0	0	0
N01_2_4	0	0	45	0	0	0	0	0	0	0	0	0	0	0	0	0	0	0	0	0	0	0	0	0	0	0	0	0	0	238992	0	0	0	0	0	0	0	0	0	0	0	0	0	0	0	0	0	0	0
N01_2_3	0	0	0	0	0	0	0	0	0	0	0	0	0	0	0	0	24	0	0	0	0	0	0	0	605	0	0	0	4193	8507	0	0	0	0	0	0	0	0	0	120	0	0	0	0	0	0	0	0	0
N01_2_2	207	0	0	0	0	0	0	0	0	0	0	0	0	0	0	0	42	0	0	0	0	0	0	0	0	0	0	0	36527	3504	0	0	0	200	0	0	0	0	0	3991	0	33	0	0	0	0	0	0	0
N01_1_4	0	0	0	0	0	0	0	0	0	0	0	0	0	0	0	58	0	0	0	0	0	0	0	0	4961	0	0	0	0	259	0	0	0	0	0	0	0	0	0	164	0	0	0	0	0	0	0	0	0
N01_1_3	0	36	0	0	0	0	0	0	0	0	0	0	0	0	0	0	661	0	0	0	0	0	0	0	0	0	0	0	62117	11606	0	0	0	0	0	0	0	0	0	390	0	0	0	0	0	0	0	0	0
N01_1_2	0	0	0	0	0	0	0	0	0	0	0	0	0	0	0	0	0	0	0	0	0	0	0	0	0	0	0	0	7582	1818	0	0	180	0	0	0	0	0	0	34	0	0	0	0	0	0	0	0	0
[truncated: 2,064 more columns]
