# Supplementary material for: Antibiotic exposure prevents acquisition of beneficial metabolic functions in the preterm infant gut microbiome
Source: Microbiome. 2022 Jul 7;10:103. doi: 10.1186/s40168-022-01300-4 (PMC9260971; doi:10.1186/s40168-022-01300-4)
Supplement: Supplementary file 6 — Additional file 5: Table S5. Microbial pathway abundance data. [file 40168_2022_1300_MOESM5_ESM.xlsx]

## Sheet: NICUSamples_pathabundance20200726-cpm_unstratified_Stool
# Pathway	N01_1_4	N01_2_4	N02_1_4	N02_2_4	N03_1_4	N03_2_4	N04_1_4	N04_2_4	N05_1_4	N05_2_4	N06_1_4	N07_1_4	N07_2_4	N08_1_4	N08_2_4	N09_1_4	N09_2_4	N10_1_4	N10_2_4	N11_1_4	N11_2_4	N12_1_4	N13_1_4	N13_2_4	N14_1_4	N14_2_4	N15_1_4	N15_2_4	N16_1_4	N16_2_4	N17_1_4	N17_2_4	N18_1_4	N18_2_4	N19_1_4	N19_2_4	N20_1_4	N20_2_4	N21_1_4	N21_2_4	N22_1_4	N22_2_4	N23_1_4	N23_2_4	N24_1_4	N24_2_4	N25_1_4	N25_2_4	N26_1_4
UNMAPPED	140991	159551	132705	322089	193399	233249	230356	174307	241616	364261	175187	185068	352544	115643	138528	987686	146852	494162	304079	244531	244579	181986	165178	244353	364240	353525	211411	142860	173837	165706	243731	304519	126858	330242	224954	326088	121916	214383	173106	157961	164904	185637	152791	228551	200972	342695	209701	364657	344369
UNINTEGRATED	783074	797010	808845	629362	749500	719431	701547	756114	688517	588964	748141	778061	584043	854974	816538	12269.7	812988	436437	614403	693513	704627	790696	804609	705060	616377	612315	744731	816200	787365	792091	706301	654939	828120	632735	712646	633727	788623	754815	799007	809756	796678	782730	799025	742248	759538	619406	747337	595753	579722
1CMET2-PWY: N10-formyl-tetrahydrofolate biosynthesis	793.167	222.635	615.893	273.899	560.865	435.227	592.827	840.849	665.973	321.627	557.713	384.441	322.597	308.495	287.479	0	290.87	591.302	723.367	631.433	266.418	235.564	0	63.1004	192.429	394.608	317.88	158.939	185.386	202.906	156.604	266.604	442.786	218.947	338.331	267.116	1602.85	178.09	112.547	112.175	265.604	129.737	594.731	194.665	281.036	311.478	303.836	303.651	430.103
3-HYDROXYPHENYLACETATE-DEGRADATION-PWY: 4-hydroxyphenylacetate degradation	0	8.11956	0	5.65969	0	0	0	0	0	0	0	0	0	0	0	0	0	0	0	0	0	0	0	0	0	3.56196	0	0	0	0	0	0	0	0	0	14.2986	0	0	69.2116	123.44	0	70.8264	0	0	0	0	0	0	0
AEROBACTINSYN-PWY: aerobactin biosynthesis	0	0	0	0	0	0	0	0	0	0	0	0	0	0	0	0	0	0	0	0	0	0	0	0	11.0091	1.65958	0.460303	130.794	0	114.72	0	0	0	0	0	0	0.132581	0	82.3448	151.589	0	0	0	0	0	0	0	0	0
ALLANTOINDEG-PWY: superpathway of allantoin degradation in yeast	0	1.64813	0	2.49852	0	0	0	0	0	0	0	0	0	0	0	0	0	0	0	0	6.96322	0	0	0	0	7.10046	0	0	0	0	0	0	0	0	0	4.36122	0	0	0	0	0	0	0	0	0	0.857217	0	0	0
ANAEROFRUCAT-PWY: homolactic fermentation	549.012	265.295	415.24	254.085	359.435	161.73	227.781	9.55483	165.566	275.339	299.944	270.515	261.475	0	265.492	0	99.4934	527.839	305.593	310.412	266.247	129.452	0	4.59653	37.8326	187.953	295.09	179.358	201.638	232.223	157.1	194.525	284.629	154.274	380.098	178.773	21.5311	117.288	127.8	108.185	52.0515	115.55	356.838	49.7802	278.85	168.368	195.429	143.571	176.631
ANAGLYCOLYSIS-PWY: glycolysis III (from glucose)	948.18	286.981	492.652	316.475	523.026	266.35	636.626	392.64	554.582	412.735	495.352	472.514	335.948	270.326	335.917	0	332.692	637.793	307.918	459.719	302.442	299.095	410.971	183.147	77.9404	342.228	380.481	188.024	455.106	244.764	271.629	212.899	457.785	147.051	507.975	208.25	1432.33	235.594	156.928	164.88	311.277	160.699	578.616	251.22	304.631	305.879	331.446	329.815	935.417
ARG???SYN: superpathway of arginine and polyamine biosynthesis	0	45.6752	0	184.893	0	0	200.466	527.847	584.586	290.889	688.566	0	17.0742	0	0	0	4.76638	259.157	810.189	0	179.283	0.979087	0	2.06624	16.5556	4.01305	158.951	224.374	0	142.82	0	224.812	120.043	410.307	26.738	100.941	0	0	112.435	107.267	3.07264	145.556	0	23.1543	48.8419	161.055	32.1477	128.983	24.6748
ARGDEG-PWY: superpathway of L-arginine, putrescine, and 4-aminobutanoate degradation	0	3.61938	0	28.2159	0	0	0	0	0	0	0	0	0	0	0	0	0	0	0	0	0	0	0	0	0	0	0	0	0	0	0	0	0	0	0	23.9565	0	0	84.36	139.091	0	73.5774	0	0	0	0	0	0	11.8634
ARGININE-SYN4-PWY: L-ornithine de novo biosynthesis	219.103	10.6458	366.567	19.2134	212.39	8.9265	102.815	168.137	144.618	40.0101	141.065	246.378	12.0229	199.181	5.02403	0	32.9274	236.232	0.75905	333.459	11.2979	21.4344	214.223	0	1.51704	0	11.1448	0	105.043	6.63361	15.8771	0	463.963	8.66441	81.5982	14.776	6.50158	0	0	0	5.92063	0	0	12.1596	45.924	0	22.9278	0	117.875
ARGORNPROST-PWY: arginine, ornithine and proline interconversion	0	7.13006	0	0	262.244	45.2485	0	0	189.126	96.664	115.627	0	0	358.368	22.6757	0	0	0	0	0	24.7234	37.2493	0	0	7.57826	0	52.086	0	3.80211	29.6949	27.8592	0	327.351	22.0748	0	46.4386	0	0	0	0	0	0	784.09	0	46.1919	0	28.8245	0	0
ARGSYN-PWY: L-arginine biosynthesis I (via L-ornithine)	908.641	159.969	409.079	247.317	676.409	489.827	567.547	994.952	999.407	416.133	897.538	179.723	420.324	312.314	80.0368	0	58.0922	655.246	1388.85	675.419	252.377	144.918	453.41	6.32568	100.769	238.169	431.883	303.512	480.728	342.486	132.168	256.684	413.936	492.837	197.091	384.677	1566.68	22.7893	138.631	165.592	31.1457	165.735	800.381	60.4324	299.248	345.823	296.653	307.157	194.066
ARGSYNBSUB-PWY: L-arginine biosynthesis II (acetyl cycle)	951.237	163.656	416.946	229.225	482.144	378.532	235.481	244.345	279.619	295.164	473.534	174.077	105.275	285.742	33.2897	0	53.6459	739.673	375.017	779.941	270.705	116.879	455.787	2.39492	78.4467	151.975	395.755	331.022	468.44	349.639	85.2129	222.839	425.602	232.591	233.806	226.43	1820.24	0	152.385	192.028	8.03589	175.129	856.283	52.3939	183.96	264.947	148.532	207.072	200.966
ARO-PWY: chorismate biosynthesis I	514.677	296.79	435.41	273.763	518.27	470.999	586.722	304.009	448.961	156.088	473.616	153.047	377.638	0	290.965	0	330.373	359.347	95.7137	470.213	279.031	16.225	91.4124	37.0795	90.2826	224.258	173.218	274.575	203.851	276.187	95.8469	312.385	203.052	216.012	447.232	241.805	193.976	240.961	153.988	183.721	310.026	166.25	0	237.969	194.449	111.3	268.665	219.402	772.016
ASPASN-PWY: superpathway of L-aspartate and L-asparagine biosynthesis	170.487	148.543	307.328	160.539	18.7931	48.2772	368.197	83.6509	149.119	67.1763	149.829	121.513	384.779	0	7.73375	0	4.00507	155.424	122.231	510.749	327.551	89.1079	390.752	543.991	41.3308	72.0054	97.9682	221.656	66.1978	212.423	473.467	123.483	19.0868	34.518	558.806	97.6386	9.86168	13.6742	153.858	231.031	15.1932	171.595	0	23.9908	55.469	33.6318	40.2709	137.93	883.349
AST-PWY: L-arginine degradation II (AST pathway)	0	57.6593	0	53.114	0	0	0	0	0	0	0	0	168.561	0	0	0	2.17386	5.55686	0	0	22.2481	0	0	0	3.24919	9.43545	0.168576	67.9128	0	66.2452	0	56.6296	0	13.932	0	39.5224	0	0	60.2183	78.1803	2.38485	72.3331	0	2.51684	0	8.14608	0	13.9177	4.66551
BIOTIN-BIOSYNTHESIS-PWY: biotin biosynthesis I	0	102.807	32.835	142.996	0	40.2039	167.955	49.7188	97.5691	45.2247	157.381	0	309.417	0	250.886	0	272.168	0	0	0	177.429	10.5574	0	47.8846	19.7446	59.3927	80.4113	156.782	42.1773	154.829	48.1996	150.902	11.0041	55.811	356.827	122.694	5.68881	187.394	105.967	139.629	263.545	118.652	0	207.097	124.328	42.6472	200.535	85.3968	333.379
BRANCHED-CHAIN-AA-SYN-PWY: superpathway of branched amino acid biosynthesis	863.16	196.869	453.187	261.352	478.003	386.114	501.321	207.618	484.924	436.567	453.904	185.267	60.2944	284.065	303.838	0	34.9266	700.248	394.969	762.934	284.362	56.6339	0	2.84264	67.1396	337.838	384.126	162.393	515.472	253.113	188.433	205.48	332.063	173.038	223.463	214.207	1592.13	197.341	81.986	64.7525	7.76594	117.093	763.79	17.9034	304.663	238.293	161.792	103.088	347.506
CALVIN-PWY: Calvin-Benson-Bassham cycle	505.545	392.974	23.3219	339.972	3.70372	142.918	476.86	444.066	518.354	494.519	493.774	294.148	463.029	46.2507	519.575	0	547.143	697.711	471.26	238.04	439.668	255.71	0	684.766	4.70903	207.204	320.902	200.84	294.222	236.567	599.117	305.128	471.679	238.602	612.527	196.225	17.2184	451.819	194.216	163.509	560.484	161.575	305.89	414.317	287.867	284.52	386.518	269.632	217.812
CATECHOL-ORTHO-CLEAVAGE-PWY: catechol degradation to &beta;-ketoadipate	0	6.41678	0	13.7718	0	0	0	0	0	0	0	0	0	0	0	0	0	0	0	0	0	0	0	0	0	0	0	0	0	0	0	0	0	0	0	0	0	0	0	0	1.04723	0	0	3.34303	5.44396	5.40723	7.09814	0	0
CENTFERM-PWY: pyruvate fermentation to butanoate	0	0	0	25.1531	0	13.5709	0	0	27.327	91.468	0	0	0	0	0	0	0	0	0	0	0	0	0	0	0	0	0	0	0	0	0	0	0	0	0	0	0	0	0	0	0	0	0	0	0	0	0	0	0
CITRULBIO-PWY: L-citrulline biosynthesis	512.453	15.7824	517.978	28.2717	277.971	13.2529	145.24	229.316	196.672	57.1691	184.3	341.487	17.84	280.936	7.49022	0	47.0839	436.648	1.1372	522.512	16.5838	29.9523	390.584	0	5.44121	0	16.5475	0	146.93	9.85322	23.3868	0	644.374	12.6046	103.045	31.848	21.825	0	0	0	8.80059	0	0	17.8745	64.4756	0	33.2367	0	158.831
COA-PWY-1: coenzyme A biosynthesis II (mammalian)	784.739	268.442	804.381	319.24	873.485	665.994	847.743	1015.66	783.25	283.399	769.217	787.959	436.41	388.072	290.698	0	305.333	502.023	1434.46	580.203	184.417	604.344	597.8	3.81444	353.335	568.88	345.008	277.71	393.606	311.404	22.3753	338.302	747.221	531.588	374.642	478.284	1383.48	245.432	195.313	225.186	309.694	222.753	600.145	233.733	131.23	109.334	186.836	105.124	677.52
COA-PWY: coenzyme A biosynthesis I	3.5934	16.1468	12.8249	169.561	718.472	521.61	495.986	919.632	733.508	260.203	727.612	0	281.76	323.307	128.825	0	0	180.728	1381.54	67.3223	133.482	15.0735	368.423	2.7494	7.95461	68.1939	218.366	216.938	0	182.765	20.8013	260.148	182.035	460.077	10.5759	399.001	3.9167	0	105.771	121.29	0	149.554	395.693	0	130.771	37.9523	24.547	45.9274	35.0903
COBALSYN-PWY: adenosylcobalamin salvage from cobinamide I	0	12.6067	0	27.8053	0	0	0	0	0	2.08545	0	0	156.925	0	0	0	0	0	0	0	58.485	0	0	0.313473	38.3137	40.4723	12.8727	152.234	0	128.237	0	41.8036	0	23.026	0	53.773	0	0	84.8388	123.341	0	85.2876	0	0	0	5.84782	0	21.9543	12.6727
COLANSYN-PWY: colanic acid building blocks biosynthesis	0	40.4614	0	111.21	0	0	0	0	0	0	0	0	0	0	0	0	0	0	0	0	46.2564	0	0	1.05671	14.9894	59.2462	5.6528	103.11	0	85.9158	0	63.2229	0	0	0	17.4385	4.28895	0	67.198	87.017	0	64.0158	0	0	0	4.06672	0	0	19.0308
COMPLETE-ARO-PWY: superpathway of aromatic amino acid biosynthesis	568.606	294.381	475.478	274.791	539.787	471.663	587.232	333.822	468.68	166.085	505.741	171.067	397.632	0	305.398	0	350.977	394.754	108.321	508.546	297.865	18.4495	101.441	42.1849	97.0219	240.003	182.173	268.272	214.619	261.958	107.995	325.826	225.102	231.372	447.227	247.404	220.039	255.423	158.077	191.357	330.047	170.801	0	254.063	207.85	123.789	288.43	238.146	792.568
CRNFORCAT-PWY: creatinine degradation I	0	4.33096	0	0	0	0	0	0	0	0	0	0	0	0	0	0	0	0	0	0	0	0	0	0	0	0	0	0	0	0	0	0	0	0	0	0	0	0	0	0	0	0	0	0	0	0	0	0	0
DAPLYSINESYN-PWY: L-lysine biosynthesis I	261.102	223.797	346.463	203.301	244.343	166.149	406.63	91.4999	339.438	211.081	415.621	99.5607	342.441	0	264.251	0	316.389	346.924	194.52	194.137	363.567	105.29	0	54.3105	35.2833	118.513	254.705	184.055	196.322	183.218	67.035	201.256	24.366	183.825	504.812	150.471	6.61047	208.503	96.5202	130.585	312.287	114.104	0	232.959	247.648	345.188	343.506	313.924	790.076
DENOVOPURINE2-PWY: superpathway of purine nucleotides de novo biosynthesis II	569.356	154.833	504.581	248.81	518.288	286.206	585.02	275.469	477.79	216.863	420.236	312.142	170.525	53.8933	178.252	0	101.247	756.5	312.046	880.442	38.854	84.8429	0	27.8556	2.24219	97.7045	129.129	65.251	210.338	40.1059	74.1092	107.871	273.771	134.272	313.015	171.814	141.84	85.1001	92.274	81.1049	15.6202	86.9163	0	75.7792	134.079	58.4891	135.294	34.2835	686.67
DHGLUCONATE-PYR-CAT-PWY: glucose degradation (oxidative)	0	0	0	2.82442	0	0	0	0	0	0	0	0	0	0	0	0	0	0	0	0	0	0	0	0	0	0	0	0	0	0	0	0	0	0	0	0	0	0	0	0	0	0	0	0	0	0	0	0	0
DTDPRHAMSYN-PWY: dTDP-L-rhamnose biosynthesis I	82.5244	113.681	24.6692	117.988	123.388	220.354	190.264	25.1819	4.64049	35.5414	3.83741	0	72.0411	0	110.533	0	13.0529	1.37818	83.6553	133.44	2.62779	47.8487	0	3.00548	152.55	147.272	143.171	49.4387	197.722	27.3941	0	22.5962	10.5652	26.5601	4.28142	35.7796	1.88955	8.63756	39.5325	4.11857	0	34.2986	0	4.77191	0	7.28663	0	30.4719	42.4917
ECASYN-PWY: enterobacterial common antigen biosynthesis	0	7.12867	0	43.885	0	0	0	0	0	0	0	0	310.073	0	0	0	0	0	0	0	42.7752	0	0	0	5.86355	2.50839	0	87.045	0	62.7512	0	65.0722	0	0	0	22.7766	0	0	74.1429	127.721	0	80.1317	0	0	0	2.84046	0	40.4973	14.8715
ENTBACSYN-PWY: enterobactin biosynthesis	0	23.242	0	109.564	0	0	0	0	0	0	0	0	0	0	0	0	0	0	0	0	0	0	0	0	18.4259	10.9846	0	221.857	0	185.664	0	0	0	0	0	63.1116	0	0	136.849	188.12	0	222.962	0	0	0	0	0	0	40.6215
FAO-PWY: fatty acid &beta;-oxidation I	0	28.7888	0	99.1288	0	5.81866	0	0	0	45.49	0	0	252.183	0	0	0	1.55986	88.3924	19.5725	0	59.7752	0	0	0	0	0.261332	0	3.12718	0	2.54572	0	65.5985	0	0	0	11.6225	15.5587	0	8.45764	12.7993	0	61.6918	0	0	2.54042	22.5546	7.04944	38.8278	2.30876
FASYN-ELONG-PWY: fatty acid elongation -- saturated	267.055	292.432	337.414	259.894	2.24691	65.2212	159.32	52.1391	87.5095	63.7018	161.353	0	344.406	0	351.266	0	369.993	233.95	90.4691	374.69	382.612	116.591	0	758.599	27.6072	104.815	234.707	152.393	183.592	154	627.617	166.878	13.6217	67.8924	469.114	117.494	57.8223	255.011	118.019	146.189	355.002	135.605	0	286.165	314.381	377.5	420.11	408.302	297.331
FASYN-INITIAL-PWY: superpathway of fatty acid biosynthesis initiation (E. coli)	263.974	239.046	295.044	229.467	1.41114	44.4213	417.655	42.8947	179.455	197.63	216.375	0	161.481	0	313.884	0	341.147	259.398	107.223	453.77	191.25	35.5536	0	27.6574	22.082	117.117	199.416	161.725	129.913	159.098	52.8832	173.701	8.61671	57.8889	598.729	140.991	84.0909	224.875	121.322	128.687	296.51	124.334	0	254.962	301.57	326.354	375.108	336.986	1027.93
FERMENTATION-PWY: mixed acid fermentation	0	203.145	17.8549	166.943	0	40.6347	54.0232	0	18.451	173.85	39.2466	0	325.974	0	24.6716	0	22.699	296.453	171.868	3.52422	82.1656	43.1564	0	2.37726	1.51978	34.8183	1.58473	23.9687	20.6211	83.2568	0	142.695	0	44.3014	0	87.0751	0.78454	93.4923	129.398	65.7961	271.566	112.59	0	32.2654	45.7946	31.8088	95.5238	85.3913	206.687
FOLSYN-PWY: superpathway of tetrahydrofolate biosynthesis and salvage	0	69.7081	28.076	159.16	0	0	0	0	0	30.2341	15.7162	0	0	0	0	0	0	0	0	0	21.7739	0	0	0	4.2843	9.75886	3.51449	143.576	0	162.77	0	14.9183	0	29.1122	0	61.9234	16.1867	0	71.764	122.776	0	134.111	0	0	0	6.53491	76.9645	0	34.7867
FUC-RHAMCAT-PWY: superpathway of fucose and rhamnose degradation	0	8.16901	0	80.4214	0	0	72.8615	0	0	0	43.7995	0	269.635	0	8.94323	0	12.2206	0	0	0	62.841	0	0	0	15.8927	15.9153	34.7276	157.827	0	142.696	0	75.1949	0	54.0856	17.3167	68.9324	0	19.6445	135.653	180.758	0	129.577	0	13.4646	0	19.9146	0	42.9502	71.6596
FUCCAT-PWY: fucose degradation	0	77.3297	1.20664	117.72	0	26.0145	37.8591	0	25.9025	0	108.1	0	251.436	0	250.466	0	301.255	0	0	0	58.0855	0	0	0	12.3683	17.5961	64.3795	162.448	62.9989	149.3	0	150.086	0	48.6521	30.0658	48.4502	0.815362	187.611	139.472	188.63	305.586	129.786	0	204.228	69.4897	12.2345	123.64	34.4519	148.05
GALACT-GLUCUROCAT-PWY: superpathway of hexuronide and hexuronate degradation	0	33.9157	0	94.3407	0	0	0	0	0	0	1.05669	0	70.6535	0	0	0	0	0	0	0	0	0	0	0	21.2406	17.6137	3.3172	116.018	0	117.523	0	0	0	19.5686	0	48.8593	0.704506	0	102.473	146.357	0	96.4732	0	0	0	7.76664	5.17885	22.0769	18.9294
GALACTARDEG-PWY: D-galactarate degradation I	87.9176	109.95	0	69.8909	0	0.647873	0	0	0	77.6096	1.39724	0	194.373	0	10.8522	0	11.0113	118.917	40.8916	0	249.988	39.2475	0	463.157	2.87508	56.0504	74.3229	19.9915	40.6924	37.3053	419.817	55.3283	0	15.2696	1.22804	25.2456	0.13685	153.284	74.1544	118.588	7.96012	91.8922	0	5.31138	14.9032	25.0876	12.5258	26.4822	11.1194
GALACTUROCAT-PWY: D-galacturonate degradation I	0.0634242	124.064	0	119.433	0	37.5823	0	0	0	0	6.29021	0	302.881	0	104.659	0	18.9793	54.1468	21.514	0	98.1752	60.8759	0	506.736	20.9653	84.7215	34.0927	112.286	26.9966	105.394	434.805	122.293	0	39.2944	1.31653	53.6932	1.2591	15.9468	98.0657	131.501	21.0838	88.1914	0	17.1591	4.09828	12.4733	10.3288	78.2289	17.7151
GALLATE-DEGRADATION-I-PWY: gallate degradation II	0	0	0	0	0	0	0	0	0	0	0	0	0	0	0	0	0	0	0	0	0	0	0	0	0	0	0	0	0	0	0	0	0	0	0	0	0	0	0	0	0	0	0	0	0	0	0	0	0
GLCMANNANAUT-PWY: superpathway of N-acetylglucosamine, N-acetylmannosamine and N-acetylneuraminate degradation	1.43922	158.498	350.618	135.842	0.480312	79.7551	410.003	143.504	117.839	152.963	39.7524	0	431.038	0	3.09167	0	14.318	3.24974	55.8846	194.71	109.374	29.7011	0	0	185.991	18.9965	31.1365	205.479	24.4647	184.237	18.1986	115.288	259.833	0	347.508	85.6787	2.8229	0	194.823	222.573	0	113.163	173.312	6.66085	2.911	10.2956	0	77.8107	778.754
GLUCARDEG-PWY: D-glucarate degradation I	88.551	113.119	0	114.029	0	0.647873	0	0	0	97.2494	1.39724	0	269.796	0	10.8522	0	11.0113	149.389	55.9155	0	248.23	35.5904	0	467.08	5.47854	61.0694	82.9102	20.8986	45.1792	44.8181	422.884	99.7935	0	8.16112	216.266	34.8302	0.845212	19.9313	102.439	157.122	7.96012	91.8922	0	6.32033	159.561	242.431	217.568	248.846	13.1613
GLUCARGALACTSUPER-PWY: superpathway of D-glucarate and D-galactarate degradation	87.9176	109.95	0	69.8909	0	0.647873	0	0	0	77.6096	1.39724	0	194.373	0	10.8522	0	11.0113	118.917	40.8916	0	249.988	39.2475	0	463.157	2.87508	56.0504	74.3229	19.9915	40.6924	37.3053	419.817	55.3283	0	15.2696	1.22804	25.2456	0.13685	153.284	74.1544	118.588	7.96012	91.8922	0	5.31138	14.9032	25.0876	12.5258	26.4822	11.1194
GLUCONEO-PWY: gluconeogenesis I	703.44	241.749	641.148	258.267	424.118	116.295	505.522	330.683	75.0466	288.914	294.136	361.268	328.783	382.933	225.828	0	57.3642	414.699	170.552	413.736	345.426	150.522	0	577.081	7.93828	112.276	218.183	78.7591	167.154	116.352	507.667	187.725	564.92	108.583	462.741	160.32	23.9704	105.954	118.929	102.759	13.106	115.451	0	45.2917	282.734	197.485	223.204	213.784	350.764
GLUCOSE1PMETAB-PWY: glucose and glucose-1-phosphate degradation	0	75.0491	62.057	97.8321	0	31.7047	20.9235	2.14287	19.4391	1.05172	111.1	0	29.3821	0	233.024	0	288.894	90.8887	0	14.5927	0	2.89387	0	0	12.0462	20.8775	4.52092	133.262	41.818	148.743	0	93.9076	0	50.6552	76.4815	70.3997	1.66432	183.679	123.081	180.48	402.074	133.716	0	191.19	99.1342	27.9689	167.741	16.9119	61.6836
GLUCUROCAT-PWY: superpathway of &beta;-D-glucuronide and D-glucuronate degradation	0	24.8467	0	94.3061	0	0	0	0	0	0	0.807074	0	50.8545	0	0	0	0	0	0	0	0	0	0	0	19.2085	13.1736	3.19187	135.573	0	127.808	0	0	0	14.7174	0	44.8819	0.51507	0	99.3225	140.189	0	94.8012	0	0	0	6.40858	5.72344	17.0326	20.6577
GLUDEG-I-PWY: GABA shunt	0	4.97985	0	9.30208	0	0	0	0	0	0	0	0	0	0	0	0	0	0	23.7623	0	0	0	0	0	0	0	0	0	0	0	0	0	0	0	0	0	0	0	0	0	0	0	0	0	0	0.60427	0	0	0
GLUTORN-PWY: L-ornithine biosynthesis	550.33	62.6135	176.897	176.331	328.941	279.356	358.554	782.438	722.782	226.503	842.296	79.4857	305.23	122.439	340.103	0	392.209	400.444	1261.29	302.884	204.623	96.1308	313.623	526.742	58.8312	100.463	328.439	213.676	395.538	252.571	501.153	208.717	209.308	451.548	57.7159	345.185	786.599	84.8514	114.793	153.022	343.397	152.711	403.867	307.732	291.028	340.415	365.708	281.845	51.0945
GLYCOCAT-PWY: glycogen degradation I (bacterial)	0	4.78624	0	39.4022	0	0	0	0	0	0	0	0	0	0	0	0	0	0	0	0	0	0	0	0	5.27612	6.31524	5.15576	25.3042	0	65.8113	0	0	0	0	0	28.2121	1.87615	0	41.0494	42.5914	0	45.4539	0	0	0	3.94952	0	0	22.647
GLYCOGENSYNTH-PWY: glycogen biosynthesis I (from ADP-D-Glucose)	140.962	267.038	41.3377	138.271	71.943	115.526	12.2044	11.2284	161.002	195.203	129.084	65.0379	312.327	238.739	273.692	0	264.41	190.942	115.561	12.2235	309.845	69.4857	0	520.458	33.5735	80.7285	134.269	142.343	80.6791	101.806	476.93	129.531	45.3839	81.4867	313.215	95.5095	2.16827	215.708	66.5524	105.921	258.029	76.6727	241.637	187.741	301.212	333.191	308.527	320.268	161.051
GLYCOL-GLYOXDEG-PWY: superpathway of glycol metabolism and degradation	0	1.15044	0	13.2648	0	0	0	0	0	0	0	0	15.2358	0	0	0	0	0	0	0	0	0	0	0.159101	15.7143	2.24802	2.50489	145.86	0	102.722	0.369965	0	0	3.29593	0	13.6558	0	0	77.1832	132.798	0	86.2029	0	0	0	0	0	0	19.5949
GLYCOLYSIS-E-D: superpathway of glycolysis and Entner-Doudoroff	292.337	240.954	0	241.142	4.12883	67.4614	215.322	0	17.4453	183.341	229.18	27.6354	278.782	0	225.656	0	65.2313	45.5	96.3295	0	273.24	92.9692	0	224.978	20.7997	91.1008	173.216	174.368	171.408	166.598	299.634	169.668	84.9561	115.044	410.936	124.967	5.20132	102.949	135.883	153.888	17.7999	131.422	0	43.4288	279.168	203.301	209.814	183.132	40.0715
GLYCOLYSIS-TCA-GLYOX-BYPASS: superpathway of glycolysis, pyruvate dehydrogenase, TCA, and glyoxylate bypass	290.234	192.907	0	186.577	0	14.5625	0	0	0	0	76.745	0	325.301	0	47.5164	0	41.1295	0	0	0	295.208	99.5628	0	6.34996	26.1891	60.4622	155.698	184.217	40.618	188.468	199.124	140.369	0	64.7014	392.538	97.7351	12.7826	95.5605	133.944	171.357	23.2156	130.55	0	39.7565	83.115	38.1524	126.353	95.0658	65.1031
GLYCOLYSIS: glycolysis I (from glucose 6-phosphate)	592.309	252.749	449.9	302.492	441.74	97.3961	605.405	356.381	575.525	381.186	513.135	460.951	306.417	0	263.387	0	122.322	583.788	446.965	351.704	296.78	228.257	0	180.737	52.7645	118.824	235.379	221.068	218.857	237.115	264.572	216.31	453.457	226.596	480.66	221.554	28.458	132.585	151.907	167.732	67.0516	171.466	332.394	64.086	311.866	245.64	230.877	224.581	474.741
GLYOXYLATE-BYPASS: glyoxylate cycle	119.493	112.05	0	99.1252	0	3.6927	0	0	0	0	20.545	0	283.582	0	73.8675	0	92.0925	0	0	0	311.797	56.9362	257.75	530.563	18.1316	29.8929	72.5782	195.132	10.6048	183.963	460.368	103.582	0	22.1649	266.666	49.9072	20.3787	65.6398	127.176	166.285	302.444	150.85	0	42.2884	24.6733	16.4836	54.0993	46.7865	31.3793
GOLPDLCAT-PWY: superpathway of glycerol degradation to 1,3-propanediol	0	65.9514	0	34.5855	0	22.5907	0	0	0	0	91.378	0	537.082	0	216.603	0	246.01	0	0	0	27.9862	60.1867	0	9.17193	0	23.3298	26.5118	9.49088	23.265	8.47598	0	160.179	0	53.114	255.426	35.6227	1.48381	263.839	22.6177	12.0628	309.383	25.7132	0	192.502	72.9661	6.78703	132.765	47.9594	0
HCAMHPDEG-PWY: 3-phenylpropanoate and 3-(3-hydroxyphenyl)propanoate degradation to 2-oxopent-4-enoate	0	59.0258	0	31.059	0	13.2196	0	0	0	0	75.6649	0	191.701	0	179.463	0	226.706	0	0	0	19.1551	0	0	0	2.91373	3.41612	0	0	17.2843	8.73327	0	79.6319	0	33.033	0	49.5729	0	118.338	56.1048	70.8018	206.895	60.0822	0	154.001	53.5737	6.08685	93.0366	30.7675	4.97765
HEME-BIOSYNTHESIS-II: heme biosynthesis I (aerobic)	796.645	96.4982	408.684	139.548	223.866	30.538	305.868	8.09883	168.956	105.191	142.111	156.425	280.21	162.943	5.49435	0	24.7975	589.846	203.066	513.285	244.508	20.7411	331.227	204.467	10.3516	29.3276	114.411	123.99	59.3248	121.523	173.498	115.087	248.405	83.4357	317.02	201.587	1430.51	161.114	20.5285	2.56164	6.04338	64.8638	597.435	18.8831	42.9273	40.0199	36.3761	72.3241	341.269
HEMESYN2-PWY: heme biosynthesis II (anaerobic)	188.461	103.12	264.829	175.002	765.2	405.747	315.288	239.351	250.192	176.423	248.949	61.3017	57.5819	184.34	5.50627	0	24.9403	113.21	110.753	120.063	381.661	22.4628	520.801	210.952	16.9396	35.2568	164.563	200.436	66.5808	153.944	177.341	139.484	47.9327	189.51	558.092	211.289	4.58368	172.466	100.935	181.997	6.05908	121.841	208.486	19.0594	49.2287	49.933	38.4054	14.0142	863.237
HEXITOLDEGSUPER-PWY: superpathway of hexitol degradation (bacteria)	444.249	254.796	0	268.975	3.31136	83.0911	253.81	0	24.4484	226.143	270.41	33.8448	311.163	0	204.147	0	47.0854	408.721	144.278	0	296.659	111.313	0	4.11726	36.9681	90.8636	209.35	180.741	157.05	190.08	86.0688	185.092	105.302	127.614	309.281	121.765	10.3378	116.485	136.978	78.7276	9.27564	140.347	0	36.6778	149.575	121.851	111.3	171.422	67.6903
HISDEG-PWY: L-histidine degradation I	118.881	71.2066	1.42286	59.6231	1.34509	25.308	34.6866	56.3364	10.1302	30.9725	110.213	27.6095	225.457	0	240.708	0	277.486	144.097	2.01262	0	140.3	63.0388	276.675	444.858	9.39394	77.8277	62.3867	4.15345	73.0108	28.1106	383.467	108.555	181.242	40.9023	207.145	31.6429	3.53158	163.48	17.0902	12.9008	242.268	16.062	184.256	206.044	185.736	277.785	261.968	280.684	0
HISTSYN-PWY: L-histidine biosynthesis	769.375	111.303	320.184	90.0259	705.656	520.018	167.956	607.466	636.211	204.052	775.097	129.213	239.996	245.593	240.221	0	289.141	559.303	1030.03	548.034	134.5	24.667	220.97	3.67954	17.5318	20.1125	159.356	169.5	182.362	162.021	15.9536	222.02	302.872	310.451	18.4631	229.132	1845.18	166.139	91.9252	119.787	291.645	107.573	815.148	212.895	283.954	306.94	327.913	287.286	164.219
HOMOSER-METSYN-PWY: L-methionine biosynthesis I	189.393	157.147	19.299	161.235	22.1538	50.941	262.197	215.169	403.379	229.965	356.222	0	101.3	0	225.034	0	276.229	261.636	269.315	10.4906	325.757	89.8695	405.973	578.018	17.6441	60.742	178.668	155.404	76.9028	158.842	513.076	232.265	80.2476	272.156	282.829	117.008	9.58062	240.323	73.6046	51.9367	284.47	107.637	0	203.298	209.113	317.915	284.788	279.914	49.3006
HSERMETANA-PWY: L-methionine biosynthesis III	229.552	17.9329	26.3189	19.408	0	14.4163	250.695	85.0005	257.542	109.219	171.496	0	7.65284	0	64.1757	0	13.1781	436.162	3.18372	10.5232	0.930721	23.3149	0	0	0.977147	28.1413	26.8496	12.0304	63.5567	6.50622	14.9891	0	128.186	8.79576	299.647	35.9897	3.50539	0	0	0	0.928012	3.11302	0	16.9157	45.9782	2.47259	25.0445	1.32719	166.458
ILEUDEG-PWY: L-isoleucine degradation I	0	0	0	0	0	0	0	0	0	0	0	0	0	0	0	0	0	0	0	0	0	0	0	0	0	0	0	0	0	0	0	0	0	0	0	0	0	0	0	0	0	0	0	0	0	0	0	0	0
ILEUSYN-PWY: L-isoleucine biosynthesis I (from threonine)	807.707	308.663	484.709	298.463	888.514	696.341	598.21	1018.71	1062.35	594.183	941.951	174.172	445.149	553.531	399.574	0	358.13	698.858	1385.43	756.105	395.646	112.526	0	628.785	514.464	649.594	516.214	263.761	544.777	351.311	584.265	211.841	348.715	469.96	668.576	347.362	1565.53	257.986	136.208	194.104	377.846	136.847	812.932	271.431	331.985	440.3	383.961	377.328	1021.17
KDO-NAGLIPASYN-PWY: superpathway of (Kdo)2-lipid A biosynthesis	0	0.755299	0	10.0795	0	0	0	0	0	0	0	0	229.214	0	0	0	0	0	0	0	58.0993	0	0	0	7.68597	2.55664	0	107.349	0	88.8567	0	70.8246	0	7.64669	0	22.3361	0.477092	0	52.5836	88.9805	0	68.975	0	0	0	10.8723	0	46.1374	9.40226
KETOGLUCONMET-PWY: ketogluconate metabolism	0	8.46159	0	51.8039	0	0	0	0	0	0	0	0	0	0	0	0	0	0	0	0	59.8504	0	0	0	2.20107	7.51518	29.1427	70.1519	0	97.4508	0	0	0	5.76195	0	42.0795	0.81586	0	93.9225	73.8925	0	107.599	0	0	0	7.58679	2.9395	0	46.1332
LACTOSECAT-PWY: lactose and galactose degradation I	1135.16	356.469	1564.75	567.118	405.131	128.662	1300.29	1605.5	110.894	245.837	230.422	2566.97	280.443	400.646	165.269	0	37.8107	610.721	37.8301	918.178	105.188	54.7441	0	0.827812	7.21901	34.4111	389.615	88.8475	642.16	90.2446	14.7761	126.993	890.33	88.8855	137.128	203.485	2108.57	59.8176	179.091	34.3535	4.15407	108.389	803.374	27.6141	44.0058	47.452	39.7885	66.5986	406.7
LEU-DEG2-PWY: L-leucine degradation I	0	2.4251	0	0	0	0	0	0	0	0	0	0	0	0	0	0	0	0	0	0	0	0	0	0	0	0	0	0	0	0	0	0	0	0	0	0	0	0	0	0	0	0	0	0	0	0	0	0	0
LIPASYN-PWY: phospholipases	0	8.98913	0	1.18626	0	0	0	0	0	0	0	0	0	0	1.20447	0	14.2897	0	0	0	0	0	0	0	4.07733	0	0	0	23.6472	1.74813	0	0	0	0	0	17.5024	3.44839	0	0	0	0	0	0	0	0	0	0	0	0
LPSSYN-PWY: superpathway of lipopolysaccharide biosynthesis	0	0	0	0	0	0	0	0	0	0	0	0	0	0	0	0	0	0	0	0	0	0	0	0	9.45548	4.61082	0	0	0	0	0	0	0	0	0	0	0	0	74.4789	105.841	0	0	0	0	0	13.4358	0	0	24.7254
MET-SAM-PWY: superpathway of S-adenosyl-L-methionine biosynthesis	191.37	210.789	31.1095	208.874	34.8582	103.701	372.399	305.283	502.663	302.253	443.103	0	186.62	0	303.361	0	348.04	261.412	372.435	15.8228	426.325	130.231	475.547	653.832	28.1125	114.284	245.595	191.474	103.343	205.639	587.64	260.12	91.6651	313.831	409.267	162.005	11.8031	261.275	91.0336	67.3751	353.096	123.989	0	250.501	276.852	402.02	357.238	355.225	103.934
METHGLYUT-PWY: superpathway of methylglyoxal degradation	0.379721	6.6065	0	0	0	0	64.6392	88.7691	8.98636	2.85743	0.816244	0	3.38946	0	3.07818	0	11.5628	0	0	0	0	0	0	0	13.0835	2.58161	0	116.045	2.74656	89.5026	0.326198	0	73.8154	46.9495	7.31562	34.2655	0.723376	0	113.195	124.301	2.07582	98.6464	0	0	1.68854	0	0.723746	0	13.3895
METHYLGALLATE-DEGRADATION-PWY: methylgallate degradation	0	0	0	0	0	0	0	0	0	0	0	0	0	0	0	0	0	0	0	0	0	0	0	0	0	0	0	0	0	0	0	0	0	0	0	0	0	0	0	0	0	0	0	0	0	0	0	0	0
METSYN-PWY: L-homoserine and L-methionine biosynthesis	192.259	195.619	35.2795	205.416	42.7223	90.7109	368.799	346.678	529.072	291.288	486.716	0	171.584	0	291.347	0	353.061	247.45	439.271	19.963	425.504	114.517	514.005	673.606	24.4099	100.833	234.501	181.821	95.3628	196.212	598.107	292.409	88.0168	354.051	409.754	185.384	12.8324	287.637	87.9937	63.7781	364.674	124.885	0	255.371	258.846	400.056	353.492	349.943	92.8652
NAD-BIOSYNTHESIS-II: NAD salvage pathway II	122.645	238.493	34.3008	150.339	0	48.3773	62.9424	20.6047	0	146.116	180.433	0	366.393	0	394.49	0	503.24	85.7918	40.6277	85.1691	358.727	58.8954	0	594.322	58.4291	65.5553	118.274	248.435	89.1222	213.313	506.386	252.024	0	124.966	348.462	153.856	3.8115	319.208	177.82	242.265	528.048	196.539	0	346.981	279.071	331.162	424.537	351.8	575.009
NAGLIPASYN-PWY: lipid IVA biosynthesis	0	70.0648	114.379	134.797	1.15078	59.2941	301.588	43.5383	112.436	133.865	174.77	0	279.189	0	235.88	0	279.895	67.6908	117.094	43.7133	187.8	80.3264	0	1.48135	4.43264	65.0314	121.454	143.914	35.6151	108.037	1.05677	135.271	5.67557	84.4175	298.396	120.696	1.57492	172.834	71.9301	83.5333	259.476	105.537	0	177.452	165.847	242.326	235.502	229.653	566.192
NONMEVIPP-PWY: methylerythritol phosphate pathway I	156.202	214.699	36.711	179.736	410.656	441.616	321.62	101.541	358.094	297.574	229.126	118.542	299.247	409.38	249.597	0	245.886	204.056	283.517	0	240.005	262.94	392.166	4.44293	392.102	512.286	254.979	141.989	175.412	176.056	60.3888	211.416	114.226	186.742	336.831	155.33	6.92102	172.784	79.7499	77.3902	227.818	64.8139	288.234	170.036	264.873	198.155	223.529	163.533	126.98
NONOXIPENT-PWY: pentose phosphate pathway (non-oxidative branch)	328.527	391.293	7.87113	323.2	1.24429	103.602	325.669	747.651	816.52	565.847	809.87	109.514	463.841	16.7067	429.82	0	480.359	461.549	1190.53	116.527	518.016	124.511	302.389	850.903	1.61377	115.654	301.478	127.27	180.358	177.46	785.771	362.108	196.33	512.054	548.811	302.33	26.0001	480.225	128.574	82.3899	470.603	93.7032	131.06	353.718	231.844	202.396	322.564	201.458	85.5077
OANTIGEN-PWY: O-antigen building blocks biosynthesis (E. coli)	0	180.856	9.14676	168.978	209.794	312.654	0	5.71833	11.2623	54.8821	9.4346	0	71.4514	0	153.547	0	22.1446	2.93311	79.5407	0.836223	6.44298	0	0	3.21508	54.0542	71.7578	217.478	62.5451	255.419	57.8773	0	48.585	17.0838	59.8453	5.74674	74.7379	2.91086	17.161	69.5723	9.76186	0	62.1448	0	9.71309	0	16.548	0	44.01	38.7799
ORNARGDEG-PWY: superpathway of L-arginine and L-ornithine degradation	0	3.61938	0	28.2159	0	0	0	0	0	0	0	0	0	0	0	0	0	0	0	0	0	0	0	0	0	0	0	0	0	0	0	0	0	0	0	23.9565	0	0	84.36	139.091	0	73.5774	0	0	0	0	0	0	11.8634
ORNDEG-PWY: superpathway of ornithine degradation	0	0	0	0	0	0	0	0	0	0	0	0	0	0	0	0	0	0	0	0	0	0	0	0	0	0	0	0	0	32.7688	0	0	0	101.577	0	41.2331	0	0	93.9519	135.211	6.05716	105.069	0	0	0	0	0	0	28.9886
P101-PWY: ectoine biosynthesis	0	0	0	0	0	0	0	0	0	0	0	0	0	0	0	0	0	0	0	0	0	0	0	0	0	0	0	0	0	0	0	0	0	0	0	0	0	0	0	0	0	0	0	0	0	0	0	0	0
P105-PWY: TCA cycle IV (2-oxoglutarate decarboxylase)	0	135.669	0	135.839	0	0	0	0	0	0	0	0	380.156	0	0	0	0	0	0	0	97.0999	0	0	2.96843	19.8509	31.9973	1.96787	200.962	0	186.423	0	135.423	0	36.0266	0	62.9597	0.997412	0	147.274	210.164	0	160.656	0	0	0	24.7242	0	71.8023	39.4342
P108-PWY: pyruvate fermentation to propanoate I	51.0125	0	0	0	0	0	0	19.0001	114.096	1.10901	0.490327	0	53.979	0	0	0	0	0	0	0	0	0	0	0	0	0	0	5.00638	1.7665	3.46672	0	0	0	0	0	0	0	0	0	0	0	0	0	0	0	0	0	0	0
P122-PWY: heterolactic fermentation	3.87926	228.346	0	179.835	0	58.6587	0	0	25.5316	159.769	225.758	0	216.314	0	250.298	0	106.407	14.5001	12.1838	0	186.652	20.2507	0	0	2.27112	73.9977	161.836	21.7839	166.323	84.397	53.0208	164.715	0	88.594	45.1072	132.656	5.19288	125.333	108.04	68.3136	55.9723	78.3953	0	53.2412	195.198	119.948	216.426	131.013	52.5321
P124-PWY: Bifidobacterium shunt	0	0	0	0	0	0	0	0	16.4423	0	0	0	0	0	0	0	0	90.8991	0	0	0	0	0	0	0	0	0	0	0	0	0	0	0	0	0	0	0	0	0	0	0	0	0	0	0	0	0	0	0
P125-PWY: superpathway of (R,R)-butanediol biosynthesis	0	4.19016	0	20.2798	0	13.8734	0	0	0	0	0	0	0	0	0	0	0	89.6541	30.5582	0.943027	0	0	0	0	0	0	0	0	0	0	0	0	0.232021	0	0	0	0	0	0	0	0	0	0	0	0	0	0	0	0
P161-PWY: acetylene degradation	211.917	199.105	0	179.955	0	92.385	0	0	33.1027	358.285	276.099	0	463.384	0	255.883	0	253.678	167.148	46.1598	0	375.076	49.7398	13.0727	563.47	0.784923	89.7965	181.138	12.8415	155.136	52.4919	501.837	169.921	0	118.254	290.881	165.178	2.07128	163.156	116.093	39.1133	220.195	123.692	0	180.724	308.861	359.265	330.658	347.754	34.3183
P162-PWY: L-glutamate degradation V (via hydroxyglutarate)	0	0	0	0	0	0	0	0	0	0	0	0	0	0	175.075	0	0	0	0	0	0	0	0	0	0	0	0	0	0	0	0	0	0	0	0	0	0	0	0	0	0	0	0	0	0	0	0	0	0
P163-PWY: L-lysine fermentation to acetate and butanoate	0	0	0	0	0	0	0	0	0	0	0	0	0	0	97.1573	0	0	0	0	0	0	0	0	0	0	0	0	0	0	0	0	0	0	0	0	0	0	0	0	0	0	0	0	0	0	0	0	0	0
P164-PWY: purine nucleobases degradation I (anaerobic)	0	0	0	0	103.82	141.409	0	0	323.782	265.351	130.364	0	0	722.346	249.54	0	0	0	0	0	71.3202	15.9382	0	0	182.364	13.446	120.129	102.971	0	109.964	74.2138	130.351	84.7227	113.268	0	110.692	0	88.888	0	0	0	0	535.161	0	350.086	65.4864	158.972	73.8222	0
P165-PWY: superpathway of purines degradation in plants	0	1.6232	0	0	0	0	0	0	0	0	0	0	0	0	0	0	0	0	0	0	0	0	0	0	0	0	0	0	0	0	0	0	0	0	0	0	0	0	0	0	0	0	0	0	0	0	0	0	0
P185-PWY: formaldehyde assimilation III (dihydroxyacetone cycle)	0	2.47021	0	29.5492	0	25.0386	0	0	0	0	0	0	362.254	0	54.9925	0	0	0	0	0.418579	42.5375	42.0231	0	3.62648	0	1.6135	27.6909	9.96539	0	5.14172	0	52.1439	0	0	108.282	0	9.73936	0	0	0	0	2.54824	0	0	0	7.00905	0	51.8732	0
P221-PWY: octane oxidation	0	3.67755	0	6.92766	0	0	0	0	0	0	0	0	0	0	0	0	0	21.4026	11.6451	0	0	0	0	0.340637	0	0	0	0	0	0	0	0	0	0	0	0	0	0	0	0	0	0	0	0	0	0	0	0	0
P23-PWY: reductive TCA cycle I	0	0	0	79.9136	0	46.3963	0	0	30.0931	155.106	0	0	0	0	0	0	0	0	0	0	29.0653	0	0	0	0	0	0	0	0	1.35806	0	15.1599	0	0	0	0	0	0	0	0	0	0	0	0	0	33.7849	0	0	0
P4-PWY: superpathway of L-lysine, L-threonine and L-methionine biosynthesis I	258.582	182.499	41.7553	187.852	1.05109	104.159	27.8729	3.70292	0	213.179	281.857	0	59.4265	0	129.943	0	74.3803	272.811	175.127	3.88609	322.466	77.857	0	39.3734	18.5817	94.1498	234.554	175.055	154.47	184.497	88.2517	171.234	20.0317	124.546	409.531	130.217	8.22564	56.6941	85.5592	79.645	2.02394	108.647	0	96.3936	141.188	232.338	180.405	204.52	75.5808
P42-PWY: incomplete reductive TCA cycle	0	8.12055	0	98.1834	299.657	169.898	348.689	67.2622	501.684	205.867	280.642	0	0	0	0	0	0	0	77.7508	0	150.963	0	0	0	0	23.0243	145.667	163.58	0	117.016	0	144.046	92.1333	170.168	7.93503	130.694	0	0	24.8644	0	0	76.1631	0	0	0	84.1616	0	0	0
P441-PWY: superpathway of N-acetylneuraminate degradation	4.85612	210.059	0	206.593	0	86.2323	178.316	0	138.1	249.545	105.505	0	373.14	0	10.2107	0	34.0077	10.8424	96.2008	0	210.741	62.9034	0	0	4.85703	47.9572	81.0604	58.997	63.7755	132.497	52.8181	160.899	21.0214	0	386.801	123.312	4.87379	0	147.009	116.248	0	133.776	0	18.0379	9.68979	31.771	0	154.387	147.235
P461-PWY: hexitol fermentation to lactate, formate, ethanol and acetate	273.305	235.713	0	236.943	0	62.7606	0	0	4.73329	160.718	153.233	0	415.986	0	187.927	0	31.8495	222.12	95.8554	0	345.339	84.9516	0	574.252	24.5496	73.1655	173.629	200.521	149.706	180.261	515.897	170.926	0	97.8489	335.586	88.0819	3.59832	270.278	147.161	214.866	47.8485	155.331	0	25.6945	215.298	313.69	261.51	331.746	35.2346
P562-PWY: myo-inositol degradation I	0	0	0	6.3961	0	0	0	0	0	48.6175	0	0	0	0	0	0	0	0	0	0	0	0	0	0	0	0	0	0	0	0	0	0	0	0	0	0	0	0	0	0	0	0	0	0	0	0	0	0	0
PANTO-PWY: phosphopantothenate biosynthesis I	964.731	273.892	817.962	309.037	500.196	427.759	406.547	791.63	550.664	300.483	258.586	573.229	319.557	643.591	271.78	0	232.034	677.007	157.902	774.299	408.276	513.428	604.147	476.379	305.011	432.189	252.225	254.74	186.019	214.88	452.719	169.555	647.864	123.7	346.011	165.592	1762.93	189.63	172.986	172.219	187.349	188.217	1012.01	178.301	308.194	68.2873	127.133	119.985	208.652
PANTOSYN-PWY: pantothenate and coenzyme A biosynthesis I	8.04475	33.3029	28.1394	204.923	584.533	393.985	321.12	793.416	606.757	225.148	385.899	0	297.011	322.682	79.9846	0	0	286.822	302.197	131.733	177.334	32.6847	398.304	1.42389	17.2785	125.896	179.438	204.553	0	180.078	26.8485	215.496	285.688	211.214	22.4128	197.12	8.78478	0	108.181	131.897	0	134.756	542.056	0	53.1195	45.4411	29.5162	60.4517	58.4135
PENTOSE-P-PWY: pentose phosphate pathway	273.72	311.002	15.3418	238.254	1.6541	90.4286	308.818	69.2343	228.275	254.855	338.306	84.3563	327.78	20.0416	361.188	0	451.955	31.3735	124.056	116.246	350.777	92.0889	0	679.046	2.66624	101.239	218.94	125.04	175.788	163.58	573.504	198.374	144.382	149.878	565.247	171.628	25.9086	379.208	123.822	95.5949	450.018	98.9173	0	343.241	253.071	225.64	352.805	223.601	152.394
PEPTIDOGLYCANSYN-PWY: peptidoglycan biosynthesis I (meso-diaminopimelate containing)	739.791	297.061	655.557	266.783	820.545	618.214	788.12	1055.33	849.358	383.428	772.302	384.338	329.676	517.429	208.266	0	57.0997	447.304	1219.2	641.218	244.52	601.356	582.358	49.4509	321.321	539.71	301.831	264.436	189.765	261.007	111.318	263.011	463.984	482.299	472.764	377.526	1188.14	79.8851	148.036	155.311	0	160.555	628.581	40.1782	241.595	187.888	133.77	194.907	806.886
PHOSLIPSYN-PWY: superpathway of phospholipid biosynthesis I (bacteria)	295.632	236.424	246.018	192.829	188.958	82.9348	150.062	129.204	240.131	226.135	343.797	0	315.294	0	284.247	0	315.148	237.185	268.208	101.366	422.605	180.591	0	666.759	53.4457	173.013	193.209	233.415	64.1436	207.255	587.846	292.54	14.2773	233.611	498.494	174.771	21.4753	282.42	128.987	154.587	345.146	164.063	0	249.663	270.956	349.727	333.798	310.793	654.519
POLYAMINSYN3-PWY: superpathway of polyamine biosynthesis II	0	5.38747	0	0	0	0	0	0	0	0	0	0	0	0	0	0	0	0	0	0	0	0	0	0	0	0	0	0	0	0	0	0	0	0	0	0	0	0	0	0	0	0	0	0	0	0	0	0	0
POLYAMSYN-PWY: superpathway of polyamine biosynthesis I	0.841046	27.0067	0	147.681	0	0	126.954	905.819	823.149	243.654	790.107	0	9.17615	0	0	0	2.50381	163.553	1480.72	0	143.163	11.3128	5.94603	5.18682	9.22193	2.02674	98.0826	178.338	0	90.2891	0	201.386	75.902	636.142	247.286	59.209	2.82395	0	95.1782	79.4228	8.92388	130.741	0	15.2197	28.0689	114.609	18.2352	101.044	13.5776
POLYISOPRENSYN-PWY: polyisoprenoid biosynthesis (E. coli)	0	11.8796	20.6521	80.5593	0	19.469	0	5.56697	0	0	31.2861	0	0	0	2.69688	0	2.44214	62.5152	13.288	0	3.79421	0	0	0	14.7126	2.83183	8.01355	138.139	0	123.513	0	0	0	10.3919	0	47.4156	0.549132	0	75.5816	136.566	0.838597	84.6245	0	0.729575	1.81139	0	0	0	30.8544
PPGPPMET-PWY: ppGpp biosynthesis	175.735	225.48	9.66589	198.956	0	39.7292	0	0	0	138.243	157.849	0	307.775	0	314.383	0	372.882	243.357	104.971	0	419.205	67.3843	0	588.935	10.365	57.2853	168.007	133.749	99.1601	127.895	512.715	187.482	0	87.2753	297.343	116.052	2.59373	264.624	104.231	79.3974	372.843	89.1593	0	278.944	245.38	290.96	337.02	309.186	26.8983
PROTOCATECHUATE-ORTHO-CLEAVAGE-PWY: protocatechuate degradation II (ortho-cleavage pathway)	0	82.315	0	83.6244	0	22.2115	0	0	0	0	88.7776	0	0	0	207.893	0	271.643	0	0	0	0	0	0	0	1.40431	6.35456	0	0	26.2143	14.1155	0	67.7021	0	37.0082	0	28.4183	0	144.46	25.7661	21.8793	231.269	19.663	0	173.638	176.354	36.1632	155.561	41.5725	0
PRPP-PWY: superpathway of histidine, purine, and pyrimidine biosynthesis	0	150.167	0	221.599	0	149.042	47.9273	0	55.2372	0	318.449	0	174.81	0	181.592	0	97.3036	0	0	0	37.9465	0	0	8.23746	2.21394	20.6922	0	64.6621	146.242	39.3689	0	106.364	0	92.9785	0	163.934	0	83.5137	95.8643	86.6376	6.53062	90.071	0	71.2952	115.233	56.8259	114.102	34.1869	92.2998
PWY-1042: glycolysis IV (plant cytosol)	1314.79	353.373	876.456	319.695	502.924	154.972	565.351	333.48	643.139	701.791	660.871	462.401	429.647	408.983	357.852	0	425.514	1007.5	482.038	939.557	315.875	361.442	482.405	2.14467	94.2876	447.624	345.918	271.617	232.031	269.578	101.308	248.4	711.966	197.954	528.759	252.516	2451.24	310.54	189.751	232.032	388.033	210.971	1193.28	387.303	342.732	304.236	320.553	343.868	1020.03
PWY-1269: CMP-3-deoxy-D-manno-octulosonate biosynthesis I	105.386	108.561	95.4632	146.41	0	85.635	247.927	33.667	109.552	195.324	300.274	0	308.141	0	84.7153	0	8.54759	193.856	192.881	25.9048	310.299	71.8575	0	545.813	79.0962	106.653	168.267	227.199	42.6149	173.674	456.069	166.795	6.71291	144.849	325.332	174.277	2.45634	4.5127	113.541	174.796	1.3731	123.421	0	6.67097	112.982	116.899	165.446	106.889	239.129
PWY-1622: formaldehyde assimilation I (serine pathway)	0	0	0	17.4069	0	0	0	0	0	8.75504	0	0	0	0	0	0	0	0	0	0	0	0	0	0	0	0	0	0	0	0	0	0	0	0	0	0	0	0	0	0	0	0	0	0	0	0	0	0	0
PWY-1861: formaldehyde assimilation II (RuMP Cycle)	357.053	12.6558	10.4763	45.867	1.65566	23.456	91.8105	97.9888	376.919	146.024	410.777	116.196	41.3025	21.8439	27.5274	0	21.2166	479.345	3.3891	158.618	26.1908	48.5734	0	0	1.62015	0	22.4181	5.79177	124.97	1.385	24.652	0	214.587	0	90.3467	20.2758	42.3219	0	0	0	18.3737	0	181.663	19.904	159.17	0	97.0436	0	94.8244
PWY-2221: Entner-Doudoroff pathway III (semi-phosphorylative)	0	0	0	0	0	0	0	0	0	0	0	0	0	0	0	0	0	0	0	0	0	0	0	0	0	0	0	0	0	0	0	0	0	0	0	0	0	0	0	0	0	0	0	0	0	0	0	0	0
PWY-241: C4 photosynthetic carbon assimilation cycle, NADP-ME type	0	0	0	30.554	0	22.2521	0	0	9.20904	98.8219	0	0	1.32805	0	0	0	0	0	0	0	0	0	0	0	0	0	0	0	0	0	0	0	0	0	0	0	0	0	0	0	0	0	0	0	0	0	0	0	0
PWY-2723: trehalose degradation V	0	2.4191	0	21.9124	0	0	0	0	0	0	0	0	0	0	0	0	0	0	0	0	0	0	0	0	9.69613	3.31302	2.62528	53.5072	0	52.9658	0	0	0	0	0	17.8503	1.66324	0	53.5545	89.8325	0	72.7386	0	0	0	2.03633	0	0	12.593
PWY-2941: L-lysine biosynthesis II	270.533	225.287	577.406	189.902	453.867	399.105	557.372	699.972	403.827	276.623	253.885	610.206	132.512	304.512	80.5414	0	30.6602	350.167	252.34	451.28	88.2322	89.0197	388.467	0	114.354	203.762	209.252	64.3942	343.662	69.0426	22.5403	79.7139	523.101	19.093	176.087	150.236	7.40932	33.0667	58.0517	14.5646	0.907026	25.9227	0	22.0424	80.4259	90.7429	57.9221	83.7439	333.006
PWY-2942: L-lysine biosynthesis III	272.152	225.848	361.158	246.605	689.688	450.759	713.798	1077.27	786.121	314.963	786.492	104.925	387.784	0	68.684	0	32.3904	375.516	1298.43	466.638	265.046	592.521	307.958	8.65855	253.94	470.977	317.233	238.463	153.59	219.702	18.9184	239.832	150.314	462.315	383.455	366.779	35.1807	24.9327	88.0655	68.2351	0.761855	76.5571	5.54459	48.1075	68.4025	145.376	54.2972	109.026	836.038
PWY-3001: superpathway of L-isoleucine biosynthesis I	423.802	186.185	358.696	272.256	445.985	378.215	560.863	360.128	536.202	397.572	517.324	117.465	413.148	224.776	300.882	0	35.1937	392.344	505.112	484.299	358.616	53.544	0	595.076	40.6977	176.533	369.839	225.137	325.948	265.004	543.795	248.553	201.851	223.475	502.652	256.66	59.3056	209.341	98.2965	97.9835	7.7752	126.004	9.11094	32.45	291.183	243.842	162.746	216.062	757.306
PWY-3781: aerobic respiration I (cytochrome c)	0	25.8161	0	24.8607	0.813144	0	0	6.39064	0	0	0.907862	30.6737	2.3506	0	0	0	0	179.208	67.4755	0	37.5511	0	0	3.93505	0	1.2916	32.0549	8.36919	3.07723	4.27721	0	48.2677	0	0	0	0	51.7899	0	0	0	0	1.46834	0	0	7.89626	10.9425	0	56.3212	0
PWY-3801: sucrose degradation II (sucrose synthase)	0	26.478	0	81.5443	0	0	0	0	0	0	4.5908	0	0	0	0	0	0	0	0	0	0	0	0	0	0	0	0	0	0	0	0	0	0	0	0	0	9.38493	0	0	0	0	0	0	0	110.739	123.067	103.68	131.75	0
PWY-3841: folate transformations II	829.395	311.445	797.89	318.299	593.639	503.88	661.063	845.995	602.069	383.625	434.924	909.33	341.602	605.934	275.391	0	280.432	639.885	540.24	694.264	336.556	711.217	400.958	479.445	422.932	484.2	394.325	154.442	484.224	191.806	447.487	237.618	792.622	157.718	414.437	242.377	1500.58	171.088	115.335	119.767	264.535	119.673	787.052	178.649	339.733	287.681	293.309	292.208	504.667
PWY-4041: &gamma;-glutamyl cycle	0.861395	194.012	4.19704	186.537	0	46.2175	0	3.20862	0	112.17	120.481	0	554.774	0	324.082	0	410.604	37.6427	19.7343	0	96.2898	0.330521	0	0.541064	25.7009	31.2197	92.641	196.211	103.18	176.952	0.341717	236.751	0	53.8327	0.29386	115.761	1.75144	265.488	176.895	220.423	398.266	180.922	0	289.816	244.862	333.173	361.815	366.343	24.4838
PWY-4242: pantothenate and coenzyme A biosynthesis III	2.18214	10.3662	12.4801	174.773	689.592	437.476	498.94	949.224	744.586	218.647	684.269	0	294.027	0	64.9797	0	0	162.313	1055.26	0	139.619	4.17819	0	0.950447	4.38199	66.9645	187.221	232.59	0	182.453	6.0628	272.199	121.81	467.217	4.27919	401.343	0	0	111.925	128.845	0	160.832	0	0	0	39.163	8.42609	48.8472	28.1096
PWY-4321: L-glutamate degradation IV	0	7.3209	0	11.4187	0	0	0	0	0	0	0	0	0	0	0	0	0	0	27.4194	0	0	0	0	0	0	0	0	0	0	0	0	0	0	0	0	0	0	0	0	0	0	0	0	0	0	0.899874	0	0	0
PWY-4361: S-methyl-5-thio-&alpha;-D-ribose 1-phosphate degradation	0	0	0	0.616155	0	0	0	0	0	102.326	0	0	0	0	0	0	0	0	0	0	6.43727	0	379.442	0	0	25.7183	76.2306	2.63667	51.8611	15.5382	0	0	0	0	0	0	0	0	0.433029	1.09077	0	0	0	0	0	0	0	0	0
PWY-4702: phytate degradation I	0	6.37343	0	30.4889	0	0	0	0	0	0	0	0	0	0	0	0	0	0	0	0	0	0	0	0	7.59239	2.07056	0.675595	76.5824	0	74.536	0	0	0	4.19257	0	12.9037	0	0	53.6204	91.3972	0	47.4187	0	0	0	0.677094	0	0	10.0991
PWY-4981: L-proline biosynthesis II (from arginine)	936.434	300.852	512.233	235.469	516.922	291.498	481.104	612.539	255.78	146.091	251.123	258.26	314.608	244.051	75.4152	0	34.0855	532.714	113.864	565.86	327.239	122.816	557.203	524.923	81.3196	133.746	257.552	180.278	203.207	170.766	464.83	111.372	625.029	38.7172	373.896	105.497	1850.37	36.5284	57.131	10.2146	5.9386	40.9216	902.53	24.1431	55.9956	19.7052	37.3953	85.6235	422.687
PWY-4984: urea cycle	0.644327	6.10421	0	0	1.85874	0	42.7336	59.7954	5.86538	1.64304	0	0	1.13457	0	0.612323	0	7.77926	0	0	0	1.62849	0	0	0	4.56097	0	0	0	17.9719	1.66093	1.27874	0	161.553	0	26.9855	27.6941	156.885	0	0	0	4.41134	0	192.398	0	1.04203	0	0.377471	0	0
PWY-5004: superpathway of L-citrulline metabolism	0	0	0	0	0	0	0	0	0	0	0	0	0	0	0	0	0	0	0	0	0	0	0	0	0	0	0	0	0	0	0	0	0	0	0	0	0	0	0	0	0	0	0	0	0	0	0	0	0
PWY-5005: biotin biosynthesis II	0	5.57217	17.1499	93.9988	0	26.5313	334.141	691.27	177.909	46.2921	146.558	0	10.0486	0	4.36312	0	11.4936	0	2.87595	0	86.7515	3.02626	0	0	0	0	130.616	140.301	20.0791	147.539	12.4841	137.06	11.3158	47.0139	35.2251	339.638	2.41718	0	36.8087	0	1.84727	59.3785	0	5.87691	27.4011	39.7956	18.7654	0	86.6832
PWY-5022: 4-aminobutanoate degradation V	0	72.9674	0	53.3291	0	52.1674	0	0	0	0	165.809	0	32.7326	0	262.737	0	251.931	0	0	0	80.9889	0	0	0	8.99028	49.0585	0	38.633	46.0021	50.4848	0	85.6038	0	54.3411	0	69.1582	26.8588	69.7655	51.6444	21.6935	254.129	11.3425	0	155.872	300.133	77.3406	205.971	65.0622	0
PWY-5028: L-histidine degradation II	0	5.85406	0	0	0	0	0	0	0	0	0	0	0	0	0	0	0	0	0	0	0	0	0	0	0	0	0	0	0	0	0	0	0	0	0	0	0	0	0	0	0	0	0	0	0	0	0	0	0
PWY-5030: L-histidine degradation III	0	0	0.721382	0	0	17.3949	12.2189	0	0	0	5.22117	0	0	0	68.2564	0	0	8.73461	0	0	3.98154	0	0	0	0	0	0	0.656743	0	14.0829	0	0	0	0	0	3.2389	0	0	0	0	0	0	0	0	0	0	0	0	0
PWY-5083: NAD/NADH phosphorylation and dephosphorylation	195.204	283.912	145.457	239.195	0	45.0105	44.6081	10.4278	88.0553	168.458	213.153	0	417.148	0	273.155	0	303.784	336.894	137.27	42.3661	390.357	67.3444	0	614.683	14.6312	88.3697	170.009	165.645	130.877	166.087	517.926	239.505	4.53945	102.273	464.626	126.059	4.67253	235.978	138.323	150.386	284.69	147.006	0	240.99	239.366	349.156	332.434	311.692	220.209
PWY-5088: L-glutamate degradation VIII (to propanoate)	0	0	0	0	0	0	0	0	0	0	0	0	0	0	0	0	0	0	0	0	0	0	0	0	0	0	0	0	0	0	0	0	0	0	0	0	0	0	0	0	0	0	0	0	0	0	0	0	0
PWY-5097: L-lysine biosynthesis VI	250.329	235.69	382.213	252.707	679.245	465.567	719.147	1082.15	760.228	314.638	749.849	119.891	397.647	0	77.1141	0	37.0772	349.976	1172.34	268.361	274.606	307.052	299.876	10.0742	220.629	475.525	312.854	229.338	167.241	217.881	21.9301	212.051	167.28	401.713	405.795	356.951	6.48865	28.5443	91.6707	73.0765	0.888487	82.4774	0	53.8095	76.3047	161.611	61.749	122.055	834.823
PWY-5100: pyruvate fermentation to acetate and lactate II	962.419	295.282	1014.94	381.183	791.428	583.832	816.831	1102.6	618.518	398.125	268.646	1238.96	154.263	830.728	267.728	0	247.98	495.609	334.331	685.087	134.598	56.3057	473.415	0	109.811	87.5304	448.581	154.582	602.232	146.046	210.237	146.983	1050.17	148.419	194.906	331.638	1658	162.647	96.1269	31.3179	217.222	63.9922	898.425	173.154	330.583	138.9	178.285	149.455	258.842
PWY-5101: L-isoleucine biosynthesis II	0	0	0	0	0	1.30162	0	0	0	2.05806	0	0	0	0	0	0	0	5.15712	0	0	0	0	0	0	0	0	0	0	0	0	0	0	0	0	0	0	0	0	0	0	0	0	0	0	0	0	0	0	0
PWY-5103: L-isoleucine biosynthesis III	781.863	138.217	391.726	245.514	410.646	353.577	467.449	165.006	412.991	426.031	383.68	158.836	447.437	255.963	236.434	0	18.2753	664.437	320.287	690.336	218.477	35.6684	0	1.42428	51.6389	289.256	378.238	142.213	515.472	235.181	110.699	187.704	314.035	143.831	133.382	186.165	1465.73	153.074	133.208	202.512	3.92021	99.7558	702.563	9.23101	279.799	166.637	101.202	128.512	209.389
PWY-5104: L-isoleucine biosynthesis IV	0	18.7479	0	127.577	294.651	295.476	0	0	383.689	407.084	150.077	0	31.9264	267.776	194.912	0	0	0	0	0	138.446	26.3302	0	0	48.8592	21.255	265.395	79.8759	0	103.66	98.8516	103.998	222.775	119.385	0	114.743	0	74.7248	0	3.6719	0	10.7006	726.864	0	288.93	127.11	90.9965	54.7496	0
PWY-5121: superpathway of geranylgeranyl diphosphate biosynthesis II (via MEP)	0	11.5691	0	84.1713	0	40.623	0	8.85139	0	0	3.64237	0	0	0	4.54108	0	4.45422	10.6778	0	0	0	0	0	0	30.3099	5.7306	0	104.933	2.88994	151.894	0	0	0	18.8414	0	46.3449	0.70461	0	36.4717	41.1922	1.56881	39.2552	0	0	2.55977	0	0	0	35.7293
PWY-5136: fatty acid &beta;-oxidation II (peroxisome)	0	24.3184	0	88.3555	0	4.92004	0	0	0	37.4694	0	0	63.0898	0	0	0	1.3004	77.4548	16.765	0	50.7216	0	0	0	0	0.217884	0	2.61158	2.94007	2.1249	0	56.8316	0	0	0	9.82428	15.5329	0	7.09673	10.7403	0	54.2848	0	0	2.11904	18.9139	5.88523	32.7386	1.96701
PWY-5138: unsaturated, even numbered fatty acid &beta;-oxidation	0	22.6738	0	65.2412	0	0	0	0	0	0	0	0	202.846	0	0	0	0	80.2384	18.3838	0	60.3679	0	0	0	0	0.255256	0	1.57446	0	1.68001	0	48.1771	0	0	0	7.48181	3.95663	0	4.3382	6.57164	0	49.3125	0	0	2.07104	16.257	4.92791	24.6535	1.2079
PWY-5154: L-arginine biosynthesis III (via N-acetyl-L-citrulline)	0	52.1991	1.8845	189.742	0.909998	53.2192	213.859	237.723	268.793	271.23	469.525	0	29.3578	0	9.35606	0	25.1958	334.352	373.118	0	126.122	0.362932	0	1.3684	24.9292	57.1265	274.896	222.489	158.315	262.24	30.4359	215.578	103.113	224.239	10.3961	214.721	0	0	106.855	143.049	2.08546	137.978	0	22.5851	70.9866	143.819	39.9879	94.6033	27.498
PWY-5173: superpathway of acetyl-CoA biosynthesis	1245.14	171.66	625.83	132.414	166.017	35.7367	208.747	34.6162	228.545	147.472	247.363	340.395	238.969	227.534	231.631	0	298.961	1019.21	65.5276	1180.45	244.823	98.5481	0	422.552	12.3935	22.3282	62.4399	51.3174	125.154	60.2593	397.929	125.21	390.785	52.654	512.014	59.3188	2816.67	145.63	47.0968	49.4949	287.55	45.7691	924.002	227.76	254.762	312.478	314.068	310.422	619.363
PWY-5177: glutaryl-CoA degradation	0	0	0	0	0	0	0	0	15.1016	21.5205	0	0	0	0	0	0	0	0	0	0	0	0	0	0	0	0	0	0	0	0	0	0	0	0	0	0	0	0	0	0	0	0	0	0	0	0	0	0	0
PWY-5181: toluene degradation III (aerobic) (via p-cresol)	0	2.24582	0	0.0989651	0	0	0	0	0	0	0	0	0	0	0	0	0	0	0	0	0	0	0	0	0	1.08518	0	0	0	0	0	0	0	0	0	0	0	0	0	0	0	0	0	0	0	0	0	0	0
PWY-5188: tetrapyrrole biosynthesis I (from glutamate)	748.057	228.884	427.439	199.169	672.195	376.49	565.223	829.222	795.561	278.241	854.387	158.186	326.801	178.628	238.866	0	261.197	544.046	1305.89	456.989	339.785	78.2168	432.33	557.453	22.4933	76.8578	208	184.065	93.5082	200.415	508.826	217.938	356.462	366.016	526.355	279.76	1256.81	131.511	106.003	143.982	237.51	133.956	573.937	185.617	223.609	167.025	205.512	147.958	762.606
PWY-5189: tetrapyrrole biosynthesis II (from glycine)	633.194	147.98	234.86	73.74	150.289	2.91341	14.0081	11.5758	153.205	11.5576	77.2182	115.726	325.066	129.015	2.01698	0	0.750343	345.085	0	265.018	325.73	66.4309	0	537.764	10.1133	30.4189	62.9778	150.029	39.5399	138.964	492.814	88.2592	138.701	22.997	3.45372	84.5701	948.416	0	94.8688	146.188	0	122.245	402.099	4.30661	23.5837	22.6079	15.1073	79.2141	132.104
PWY-5265: peptidoglycan biosynthesis II (staphylococci)	452.126	27.9607	59.1939	80.2339	0	23.5425	255.968	304.677	358.035	67.698	340.849	0	55.4608	0	27.395	0	25.0376	466.039	25.1125	0	9.80454	59.6558	0	0	23.8159	0	66.2779	0	89.4006	10.6742	55.3265	17.7358	355.771	43.8085	167.312	97.0206	12.4759	0	0	0	0	0	281.336	25.5721	100.871	0	51.1647	0	168.054
PWY-5345: superpathway of L-methionine biosynthesis (by sulfhydrylation)	298.878	55.5794	76.2002	58.2064	0	31.8106	68.195	9.99767	209.401	167.714	275.086	0	26.8497	0	161.229	0	44.8608	355.202	11.0151	35.6651	3.39327	57.2369	0	0	3.35464	63.4807	73.2698	36.862	102.965	21.6952	51.7091	0	134.578	27.9009	441.379	86.0236	10.6081	0	0	0	3.38504	10.8814	0	54.6452	121.758	8.93388	79.6682	4.82555	160.868
PWY-5347: superpathway of L-methionine biosynthesis (transsulfuration)	199.803	217.142	40.8251	223.332	46.6673	100.53	401.609	384.247	543.626	303.24	517.562	0	191.767	0	319.796	0	387.617	243.901	483.152	23.181	417.701	112.653	0	651.843	24.5819	89.6846	246.497	193.857	106.929	208.055	576.107	310.234	100.166	368.247	423.808	204.314	14.2284	308.443	97.3505	72.1574	398.854	135.914	0	280.133	269.614	406.006	373.425	361.104	106.578
PWY-5367: petroselinate biosynthesis	139.036	112.198	362.832	135.369	245.781	236.858	97.3245	103.093	0	17.4619	5.43562	204.539	27.5179	194.416	6.1759	0	11.3493	3.415	17.5282	159.474	0	7.80362	0	0	0	0	145.62	28.6438	88.8359	25.7887	0	22.5673	374.109	0	36.1796	68.0381	37.0419	3.62067	23.7953	0	0	27.2442	0	0	2.0317	5.28417	4.97498	1.88286	92.5646
PWY-5384: sucrose degradation IV (sucrose phosphorylase)	0	2.42312	0	21.7031	0	0	0	0	0	0	0	0	0	0	0	0	0	19.5456	0	0	0	0	0	0	52.4666	7.7571	2.63144	173.87	0	107.409	0	0	0	8.99054	0	27.3204	1.28262	0	51.772	82.1851	0	86.8812	0	0	0	2.0527	0	0	10.0741
PWY-5415: catechol degradation I (meta-cleavage pathway)	0	63.3213	0	32.6579	0	16.7933	0	0	0	0	99.922	0	0	0	211.941	0	284.462	0	0	0	0	0	0	0	0	4.73342	0	0	24.2992	13.6658	0	73.4138	0	48.9422	0	53.798	0	150.342	33.4987	29.3049	228.543	25.5714	0	208.709	67.8527	11.1881	122.627	16.1193	0
PWY-5417: catechol degradation III (ortho-cleavage pathway)	0	6.02599	0	13.7654	0	0	0	0	0	0	0	0	0	0	0	0	0	0	0	0	0	0	0	0	0	0	0	0	0	0	0	0	0	0	0	0	0	0	0	0	0	0	0	2.56166	0	0	0	0	0
PWY-5431: aromatic compounds degradation via &beta;-ketoadipate	0	6.02599	0	13.7654	0	0	0	0	0	0	0	0	0	0	0	0	0	0	0	0	0	0	0	0	0	0	0	0	0	0	0	0	0	0	0	0	0	0	0	0	0	0	0	2.56166	0	0	0	0	0
PWY-5464: superpathway of cytosolic glycolysis (plants), pyruvate dehydrogenase and TCA cycle	0	7.49105	0	0	0	10.3137	0	0	0	0	0	0	0	0	0	0	0	0	0	0	9.34483	0	0	2.09023	19.6113	21.5803	0	0	0	0	0	0	0	0	0	62.5504	2.41424	9.07024	0	0	0	0	0	0	0	4.4309	0	0	0
PWY-5484: glycolysis II (from fructose 6-phosphate)	564.484	247.958	400.326	276.562	407.487	96.2247	541.946	340.473	480.455	328.49	424.886	385.904	320.742	0	291.678	0	309.894	548.402	301.838	338.638	329.492	235.541	0	584.99	53.1597	119.843	219.787	180.787	150.075	216.729	507.533	200.728	425.112	166.438	462.43	185.138	28.4556	213.416	139.852	161.332	283.542	157.795	326.446	237.573	303.041	288.561	316.339	317.189	317.452
PWY-5505: L-glutamate and L-glutamine biosynthesis	0	0	0	0	0	0	0	0	0	0	0	0	0	0	0	0	0	0	0	0	0	0	0	0	0	0	0	0	0	0	0	0	0	0	0	0	0	0	0	0	0	0	0	0	0	0	0	0	0
PWY-5514: UDP-N-acetyl-D-galactosamine biosynthesis II	0	0	0	0	0	0	0	0	0	0	0	0	0	0	0	0	0	0	0	0	0	0	0	0	0	0	0	0	0	0	0	0	0	0	0	0	25.662	0	0	0	0	0	0	0	0	0	0	0	0
PWY-561: superpathway of glyoxylate cycle and fatty acid degradation	0	46.2936	0	105.277	0	0	0	0	0	0	0	0	120.776	0	0	0	0	0	0	0	73.566	0	0	0	0	0.518494	0	6.14698	0	4.99831	0	82.3425	0	0	0	18.8813	1.17173	0	15.6734	23.4042	0	84.8457	0	0	0	19.515	0	47.9454	4.42519
PWY-5651: L-tryptophan degradation to 2-amino-3-carboxymuconate semialdehyde	0	0	0	0	0	0	0	0	0	0	0	0	0	0	0	0	0	0	0	0	0	0	0	0	0	0	0	0	0	0	0	0	0	0	0	0	16.1235	0	0	0	0	0	0	0	0	0	0	0	0
PWY-5656: mannosylglycerate biosynthesis I	0	3.49959	0	20.8242	0	0	0	0	0	0	0	0	0	0	0	0	0	0	0	0	0	0	0	0	0	0.316781	0	0	0	0	0	0	0	0	0	0	0	0	0	0	0	0	0	0	0	0	0	0	0
PWY-5659: GDP-mannose biosynthesis	189.075	135.237	277.293	110.935	0	3.92134	112.687	24.5705	153.102	152.79	40.3653	0	145.125	0	8.26032	0	0	0	1.48369	98.8397	166.261	51.1142	0	93.0705	9.30258	58.5358	33.959	87.1649	3.52887	79.5903	152.035	106.623	10.7536	19.2492	280.038	56.4981	47.5072	52.2959	72.3322	105.756	17.9624	76.1602	0	4.29145	84.4586	14.6425	89.2799	27.5879	297.975
PWY-5667: CDP-diacylglycerol biosynthesis I	337.116	255.741	294.27	212.183	160.193	177.772	582.362	853.709	894.189	319.091	779.845	35.174	329.104	199.867	298.113	0	314.487	248.284	1251.44	88.4742	440.558	154.976	352.359	688.114	102.372	327.498	229.207	257.085	102.41	257.388	595.356	333.143	167.197	544.307	631.814	351.981	34.676	269.121	155.724	157.453	351.165	184.879	327.627	248.14	269.316	354.882	325.282	336.912	897.773
PWY-5675: nitrate reduction V (assimilatory)	204.063	24.5498	0.6349	86.5038	0	5.61757	6.19544	0	0	39.3791	112.983	0	20.8557	0	9.66232	0	23.8926	260.191	60.5119	0	91.1117	22.5215	0	13.4792	0	13.9268	60.6648	18.7642	76.4823	11.7299	37.5499	21.5066	0	0	34.175	16.2205	4.04874	56.2394	0	5.09502	0	21.7877	0	21.9076	51.5256	0	23.2171	5.74417	132.527
PWY-5676: acetyl-CoA fermentation to butanoate II	0	0	0	63.9863	0	26.7914	0	0	0	1.42307	0	0	0	0	185.426	0	0	0	0	0	0	0	0	0	0	0	0	0	0	3.43211	0	0	0	40.1485	0	37.2519	0	0	0	0	0	63.8242	0	0	0	0	0	0	0
PWY-5686: UMP biosynthesis	762.083	290.616	500.002	290.577	785.588	659.149	397.623	981.695	768.012	455.372	797.09	591.066	308.376	505.853	347.553	0	305.073	536.321	1261.49	529.656	382.994	164.752	324.293	534.576	192.237	360.023	417.233	258.098	563.666	302.458	500.822	271.937	574.893	420.671	308.627	323.553	1340.34	181.654	137.907	164.015	319.599	162.849	652.303	210.292	344.722	376.057	352.813	342.906	218.035
PWY-5690: TCA cycle II (plants and fungi)	0	131.426	0	139.881	0	5.60536	0	0	0	0	31.0459	0	374.468	0	18.9815	0	17.3472	0	0	0	64.8641	0	0	1.78436	15.6128	26.6051	1.18933	171.627	15.594	164.556	0	145.145	0	34.9665	0	74.8485	61.8963	77.8474	162.03	215.213	286.714	146.075	0	25.2448	35.7253	24.3778	76.0898	67.9179	35.8424
PWY-5695: urate biosynthesis/inosine 5'-phosphate degradation	325.958	346.681	270.147	285.463	227.144	190.328	497.712	85.4135	435.251	541.61	351.097	0	464.685	323.066	312.18	0	319.254	354.509	458.648	97.3857	391.548	876.635	7.6469	547.387	507.297	556.901	266.676	302.222	161.671	304.018	488.633	293.3	178.861	202.814	632.316	190.828	14.7243	206.182	132.051	188.326	328.13	195.257	421.784	233.736	281.445	322.19	343.014	312.444	1052.13
PWY-5705: allantoin degradation to glyoxylate III	0	0	0	0	0	0	0	0	0	0	0	0	195.99	0	0	0	0	0	0	0	26.3923	0	0	0	5.87835	3.44016	1.43833	100.179	0	89.7065	0	0	0	0	0	13.7535	0	0	17.9271	29.3531	0	83.1325	0	0	0	3.06066	0	29.2964	6.93116
PWY-5723: Rubisco shunt	1.05752	174.759	0	219.306	0	40.8911	0	0	0	223.586	256.104	0	367.899	0	240.485	0	53.2613	358.238	229.591	0	75.9589	0	0	1.11145	1.8597	65.5326	180.472	133.555	117.854	174.426	2.17596	214.158	0	162.777	0.445014	148.045	0	109.469	121.972	96.0192	11.6185	101.702	0	41.8967	236.537	164.811	217.743	169.549	25.8293
PWY-5747: 2-methylcitrate cycle II	0	11.565	0	53.044	0	0	0	0	0	0	0	0	220.193	0	0	0	0	0	0	0	28.0495	0	0	0	0.894607	4.17531	0	11.6649	0	32.9692	0	43.1924	0	0	0	18.2126	0.381687	0	38.1165	35.7153	0	33.2458	0	0	0	4.73879	0	29.5016	0
PWY-5791: 1,4-dihydroxy-2-naphthoate biosynthesis II (plants)	0	82.9988	14.8049	139.898	647.524	408.93	172.976	236.818	0	26.9184	230.424	0	91.2256	0	105.658	0	42.5068	0	120.451	0	104.364	0	165.526	0	15.8876	18.7399	80.4544	209.597	49.8925	171.63	0	103.225	0	14.1543	0	142.802	0	36.3983	107.837	118.669	87.2092	124.442	0	31.0775	49.0674	25.5119	55.7674	45.4957	49.7348
PWY-5837: 1,4-dihydroxy-2-naphthoate biosynthesis I	0	82.9988	14.8049	139.898	647.524	408.93	172.976	236.818	0	26.9184	230.424	0	91.2256	0	105.658	0	42.5068	0	120.451	0	104.364	0	165.526	0	15.8876	18.7399	80.4544	209.597	49.8925	171.63	0	103.225	0	14.1543	0	142.802	0	36.3983	107.837	118.669	87.2092	124.442	0	31.0775	49.0674	25.5119	55.7674	45.4957	49.7348
PWY-5838: superpathway of menaquinol-8 biosynthesis I	0	84.0737	34.5857	124.116	0	159.649	0	14.4026	0	0	282.797	0	0	0	163.352	0	104.518	0	37.1502	0	99.6923	0	0	0	37.3295	52.1165	135.023	119.039	93.3769	158.582	0	153.01	0	36.1425	0	129.035	0	84.4971	106.617	140.797	169.095	138.153	0	76.9784	92.8481	45.6806	115.402	66.3969	54.0644
PWY-5840: superpathway of menaquinol-7 biosynthesis	0	41.9548	0	116.081	0	147.912	0	25.1726	0	45.6613	0	0	110.486	0	0	0	0	0	39.0158	0	99.6923	0	217.395	0	23.5999	28.1845	0	106.472	5.41583	158.582	0	0	0	0	0	96.2989	0	0	106.617	138.052	0	138.153	0	0	0	21.8647	0	0	54.0644
PWY-5845: superpathway of menaquinol-9 biosynthesis	0	41.9548	0	116.081	0	120.368	0	0	0	0	0	0	0	0	0	0	0	0	0	0	99.6923	0	0	0	23.5999	28.1845	0	106.472	3.83977	158.582	0	0	0	0	0	96.2989	0	0	106.617	138.052	0	138.153	0	0	0	21.8647	0	0	54.0644
PWY-5850: superpathway of menaquinol-6 biosynthesis I	0	41.9548	0	116.081	0	120.368	0	0	0	0	0	0	0	0	0	0	0	0	0	0	99.6923	0	0	0	23.5999	28.1845	0	106.472	3.83977	158.582	0	0	0	0	0	96.2989	0	0	106.617	138.052	0	138.153	0	0	0	21.8647	0	0	54.0644
PWY-5855: ubiquinol-7 biosynthesis (prokaryotic)	5.14384	135.566	0	107.421	0	20.0773	0	0	0	102.173	83.2841	0	268.945	0	206.089	0	249.733	0	0	0	201.174	2.30648	0	491.416	12.0566	40.9887	104.608	104.982	64.1515	104.395	411.578	116.492	0	55.2806	215.382	74.7532	0.9224	173.954	57.1299	62.214	277.867	156.028	0	193.545	211.272	299.567	294.372	302.224	1.96298
PWY-5856: ubiquinol-9 biosynthesis (prokaryotic)	5.14384	135.566	0	107.421	0	20.0773	0	0	0	102.173	83.2841	0	268.945	0	206.089	0	249.733	0	0	0	201.174	2.30648	0	491.416	12.0566	40.9887	104.608	104.982	64.1515	104.395	411.578	116.492	0	55.2806	215.382	74.7532	0.9224	173.954	57.1299	62.214	277.867	156.028	0	193.545	211.272	299.567	294.372	302.224	1.96298
PWY-5857: ubiquinol-10 biosynthesis (prokaryotic)	5.14384	135.566	0	107.421	0	20.0773	0	0	0	102.173	83.2841	0	268.945	0	206.089	0	249.733	0	0	0	201.174	2.30648	0	491.416	12.0566	40.9887	104.608	104.982	64.1515	104.395	411.578	116.492	0	55.2806	215.382	74.7532	0.9224	173.954	57.1299	62.214	277.867	156.028	0	193.545	211.272	299.567	294.372	302.224	1.96298
PWY-5860: superpathway of demethylmenaquinol-6 biosynthesis I	0	32.4763	0	94.74	0	91.2518	0	0	0	0	0	0	0	0	0	0	0	0	0	0	79.1862	0	0	0	16.5449	19.3257	0	86.6001	2.59621	145.985	0	0	0	0	0	70.8338	0	0	111.443	146.001	0	128.397	0	0	0	14.9394	0	0	45.1032
PWY-5861: superpathway of demethylmenaquinol-8 biosynthesis	0	77.6377	24.2137	102.895	0	126.702	0	9.66863	0	0	222.067	0	0	0	162.455	0	83.9822	0	25.0917	0	79.1862	0	0	0	26.9797	36.6227	118.157	99.4031	94.4049	145.985	0	124.708	0	24.6508	0	98.3689	0	71.0598	111.443	150.661	151.163	128.397	0	62.12	72.6913	32.0819	90.4102	48.2484	45.1032
PWY-5862: superpathway of demethylmenaquinol-9 biosynthesis	0	32.4763	0	94.74	0	91.2518	0	0	0	0	0	0	0	0	0	0	0	0	0	0	79.1862	0	0	0	16.5449	19.3257	0	86.6001	2.59621	145.985	0	0	0	0	0	70.8338	0	0	111.443	146.001	0	128.397	0	0	0	14.9394	0	0	45.1032
PWY-5863: superpathway of phylloquinol biosynthesis	0	20.8681	0	103.783	0	55.0985	0	0	0	0	2.69621	0	0	0	4.26976	0	4.69574	0	0	0	80.895	0	0	0	8.41394	9.91281	0	156.42	2.10205	151.942	0	0	0	0	0	59.0538	0	0	105.448	113.994	1.7863	122.041	0	0	1.89127	9.41117	0	0	23.0336
PWY-5870: ubiquinol-8 biosynthesis (eukaryotic)	0	0	0	0	0	0	0	0	0	0	0	0	0	0	0	0	0	0	0	0	0	0	0	0	0	0	0	0	0	0	0	0	0	0	0	0	0.593039	0	0	0	0	0	0	0	0	0	0	0	0
PWY-5871: ubiquinol-9 biosynthesis (eukaryotic)	0	0	0	0	0	0	0	0	0	0	0	0	0	0	0	0	0	0	0	0	0	0	0	0	0	0	0	0	0	0	0	0	0	0	0	0	1.19209	0	0	0	0	0	0	0	0	0	0	0	0
PWY-5873: ubiquinol-7 biosynthesis (eukaryotic)	0	0	0	0	0	0	0	0	0	0	0	0	0	0	0	0	0	0	0	0	0	0	0	0	0	0	0	0	0	0	0	0	0	0	0	0	1.19209	0	0	0	0	0	0	0	0	0	0	0	0
PWY-5896: superpathway of menaquinol-10 biosynthesis	0	41.9548	0	116.081	0	120.368	0	0	0	0	0	0	0	0	0	0	0	0	0	0	99.6923	0	0	0	23.5999	28.1845	0	106.472	3.83977	158.582	0	0	0	0	0	96.2989	0	0	106.617	138.052	0	138.153	0	0	0	21.8647	0	0	54.0644
PWY-5897: superpathway of menaquinol-11 biosynthesis	0	84.1894	40.8157	128.417	430.238	322.109	227.837	52.4077	0	49.46	294.964	0	170.454	0	156.855	0	95.8615	0	59.5167	0	109.839	0	212.728	0	42.1284	50.9132	137.553	132.52	91.3932	165.174	0	150.685	0	33.909	0	141.363	0	77.8623	107.263	140.283	159.314	139.166	0	70.4135	87.4867	42.7666	107.644	63.1716	93.222
PWY-5898: superpathway of menaquinol-12 biosynthesis	0	84.1894	40.8157	128.417	430.238	322.109	227.837	52.4077	0	49.46	294.964	0	170.454	0	156.855	0	95.8615	0	59.5167	0	109.839	0	212.728	0	42.1284	50.9132	137.553	132.52	91.3932	165.174	0	150.685	0	33.909	0	141.363	0	77.8623	107.263	140.283	159.314	139.166	0	70.4135	87.4867	42.7666	107.644	63.1716	93.222
PWY-5899: superpathway of menaquinol-13 biosynthesis	0	84.1894	40.8157	128.417	430.238	322.109	227.837	52.4077	0	49.46	294.964	0	170.454	0	156.855	0	95.8615	0	59.5167	0	109.839	0	212.728	0	42.1284	50.9132	137.553	132.52	91.3932	165.174	0	150.685	0	33.909	0	141.363	0	77.8623	107.263	140.283	159.314	139.166	0	70.4135	87.4867	42.7666	107.644	63.1716	93.222
PWY-5910: superpathway of geranylgeranyldiphosphate biosynthesis I (via mevalonate)	0	0.562793	0	0	0	8.87595	0	0	0	0	1.90256	0	0	0	1.47028	0	0.756027	5.20077	0	0	0	0	0	0	0	0	0	0	0	0	0	0	0	0	0	0	0.362511	0	0	0	0	0	0	0	0.523154	0	0	0	0
PWY-5913: TCA cycle VI (obligate autotrophs)	0	178.878	9.43486	134.219	2.48137	28.5661	36.513	0	9.69755	117.488	21.4598	0	297.103	0	13.9048	0	12.3655	300.076	312.705	1.7893	44.6096	26.2261	0	1.19003	12.3044	19.5205	0.794757	122.119	11.0683	115.225	0	125.461	0	7.8605	0	63.3937	0.405374	44.5177	113.344	146.638	283.905	78.3678	0	21.0992	25.1553	16.5586	56.2061	47.704	174.436
PWY-5918: superpathay of heme biosynthesis from glutamate	735.834	139.911	338.205	156.206	244.312	8.94117	33.4767	14.9022	232.543	81.7265	204.58	154.242	296.438	159.992	7.62802	0	6.20722	467.025	181.754	384.637	293.117	35.6654	0	328.309	13.92	40.2549	127.346	152.881	67.0138	152.334	285.693	128.181	219.039	48.3441	355.341	141.407	1206.72	0	39.7519	6.23339	0	93.8014	509.735	29.3159	59.1343	39.5692	48.3044	97.3775	243.128
PWY-5920: superpathway of heme biosynthesis from glycine	227.838	20.8498	17.4369	95.1899	0.757466	4.08209	0	0	0	19.4518	98.7368	0	96.4822	0	2.84414	0	1.29678	326.949	0	0	107.52	25.9235	0	0	0	0	77.8623	49.6872	45.6311	85.3912	37.4473	93.9791	0	0	6.82789	91.7263	62.2224	0	0	0.434095	0	25.7878	0	7.00589	29.4513	7.08341	20.6415	22.8996	42.2623
PWY-5941: glycogen degradation II (eukaryotic)	0	0	0	0	0	0	0	0	0	0	0	0	0	0	0	0	0	0	0	0	0	0	0	0	0	0	0	0	0	0	0	0	0	0	0	0	1.02069	0	0	0	0	0	0	0	0	0	0	0	0
PWY-5971: palmitate biosynthesis II (bacteria and plants)	127.12	293.533	359.515	267.739	0	72.664	157.791	57.5517	0	60.4771	126.956	0	324.126	0	346.004	0	303.479	141.487	88.0372	362.864	0	80.6795	0	0	0	0	244.812	148.486	201.777	149.338	0	161.052	15.749	0	428.034	119.683	58.3957	245.656	118.72	138.166	0	135.315	0	0	125.799	217.261	238.256	347.618	286.736
PWY-5973: cis-vaccenate biosynthesis	375.44	203.386	552.87	212.703	289.153	322.226	454.144	586.383	82.9368	45.8851	178.016	405.866	123.659	273.625	85.804	0	24.6831	270.23	127.124	471.736	154.789	197.979	0	1.30216	70.8957	137.869	209.752	146.002	376.776	144.034	23.0648	159.552	520.098	140.209	65.1009	141.029	62.59	49.8619	75.9925	25.6575	3.62048	50.7804	0	7.90221	41.1922	61.052	32.2217	34.98	167.998
PWY-5989: stearate biosynthesis II (bacteria and plants)	144.102	155.843	287.06	211.932	1.68759	50.2225	327.712	48.3272	75.0419	49.1391	115.73	39.8354	136.004	0	230.266	0	274.538	126.708	32.6177	182.501	153.464	11.1462	0	670.123	19.3842	69.8718	181.686	137.64	143.285	135.021	547.037	128.092	10.2766	50.2413	418.403	103.819	34.0582	206.217	103.86	135.177	260.348	123.574	0	210.004	115.568	65.5545	195.677	87.8912	257.965
PWY-5994: palmitate biosynthesis I (animals and fungi)	0	0	0	0	0	0	0	0	0	0	0	0	0	0	0	0	0	0	0	0	0	0	0	0	0	0	0	0	4.94501	0	0	0	0	0	0	0	0	0	0	0	0	0	0	0	0	0	0	0	0
PWY-6071: superpathway of phenylethylamine degradation	0	0	0	0	0	0	0	0	0	0	0	0	0	0	0	0	0	0	0	0	0	0	0	0	0	0	0	0	0	0	0	0	0	0	0	0	0	0	0	0	0	0	0	0	0	0	0	0	0
PWY-6113: superpathway of mycolate biosynthesis	0	0	0	0	0	0	0	0	0	0	30.012	0	0	0	0	0	0	0	0	0	0	0	0	0	0	0	0	0	188.537	0	0	0	0	0	0	0	0	0	0	0	0	0	0	0	0	0	0	0	0
PWY-6121: 5-aminoimidazole ribonucleotide biosynthesis I	1082.15	224.173	818.28	282.776	853.812	695.035	754.575	1137.57	858.122	288.461	903.681	872.9	101.087	399.895	285.812	0	310.989	763.001	1449.15	855.222	197.494	140.913	395.251	16.2167	168.531	395.28	313.542	242.382	626.533	275.473	32.9478	168.068	744.646	459.592	391.535	301.172	2085.78	168.966	105.39	109.32	277.029	126.108	782.514	211.121	153.039	101.103	210.115	46.2318	493.845
PWY-6122: 5-aminoimidazole ribonucleotide biosynthesis II	1092.94	314.87	847.476	316.081	874.203	702.197	808.739	1139.03	815.881	288.168	852.76	910.215	180.569	421.872	298.737	0	306.075	792.529	1379.64	832.172	283.606	119.367	637.401	463.809	150.2	382.168	359.681	227.875	663.526	278.815	407.431	148.659	782.528	420.675	396.709	268.346	2073.86	171.945	106.841	103.35	274.682	116.425	777.066	208.915	216.781	274.338	291.734	266.526	626.856
PWY-6123: inosine-5'-phosphate biosynthesis I	816.827	304.507	711.524	241.722	448.499	417.515	600.472	523.902	387.24	372.086	309.002	498.814	301.3	266.104	263.439	0	277.552	587.511	312.14	704.602	335.592	101.344	0	487.703	37.1687	85.2467	309.202	122.019	430.713	185.401	434.395	183.711	571.621	196.195	508.505	191.248	1499.29	189.051	106.972	110.759	265.179	112.589	585.491	202.749	222.499	286.803	286.753	241.043	856.919
PWY-6124: inosine-5'-phosphate biosynthesis II	865.818	302.715	678.818	269.431	423.071	405.5	600.981	462.439	354.771	390.655	276.656	455.172	288.12	248.144	263.363	0	268.369	631.407	269.417	815.527	332.802	86.8608	0	490.349	26.6136	73.9058	307.006	110.098	199.941	179.485	430.887	176.741	537.207	177.649	567.75	181.43	1521.87	173.508	106.211	112.939	255.269	116.485	605.775	192.284	229.034	277.736	282.106	241.074	822.144
PWY-6125: superpathway of guanosine nucleotides de novo biosynthesis II	538.732	312.929	443.408	281.545	799.65	444.386	663.196	1020.88	856.455	320.575	788.564	238.489	359.343	48.7973	250.105	0	274.836	787.959	1184.69	946.697	404.385	628.065	241.523	525.442	335.413	497.021	298.935	227.65	204.136	192.639	473.912	247.884	236.791	281.216	434.816	297.196	130.227	176.146	110.576	87.7962	257.671	117.709	0	189.54	224.771	241.202	255.795	233.156	773.659
PWY-6126: superpathway of adenosine nucleotides de novo biosynthesis II	580.016	349.722	499.203	328.997	884.092	498.961	775.568	1082.46	1032.15	419.485	927.806	330.98	362.851	49.6114	292.208	0	297.995	931.921	1529.02	1147.65	431.5	810.328	0	599.589	508.336	600.553	332.353	270.056	200.673	246.249	540.881	280.792	253.882	369.318	482.183	365.127	131.61	191.749	132.812	111.694	285.246	145.175	0	209.646	278.792	352.798	333.738	312.368	919.348
PWY-6147: 6-hydroxymethyl-dihydropterin diphosphate biosynthesis I	938.07	16.9797	465.152	192.728	293.524	7.79508	415.351	19.4589	907.861	249.171	928.058	224.711	9.04686	235.334	4.0935	0	4.43482	558.354	1552.4	646.307	140.525	25.698	0	48.0666	21.0019	21.8332	232.684	156.542	82.9623	144.502	49.6761	169.646	383.741	592.123	9.22543	361.485	1887.5	0	25.3177	55.9867	0	153.262	844.88	16.2901	75.1908	49.263	40.7867	42.8959	202.157
PWY-6151: S-adenosyl-L-methionine cycle I	984.935	271.977	688.497	171.139	363.795	385.599	319.3	163.102	323.585	384.431	226.592	352.467	300.153	287.167	224.701	0	271.786	859.414	213.355	1104.21	89.6262	814.493	433.173	0	330.416	598.154	305.377	172.649	529.787	219.178	20.8956	118.852	509.089	35.0452	459.278	84.4164	2124.5	195.304	111.76	132.378	258.722	112.596	913.846	180.816	237.578	78.9372	173.756	158.888	755.889
PWY-6163: chorismate biosynthesis from 3-dehydroquinate	565.041	286.943	560.488	254.199	470.311	442.566	550.095	239.134	387.853	128.84	407.506	228.304	349.334	218.028	317.808	0	338.428	365.723	69.8344	429.658	230.909	11.8704	132.495	26.7901	120.534	227.021	138.279	264.565	163.367	258.006	70.8389	310.183	414.832	179.597	384.329	223.982	865.426	250.816	155.182	172.915	312.759	154.062	424.077	241.033	188.887	86.3357	255.089	186.367	747.475
PWY-6168: flavin biosynthesis III (fungi)	357.513	163.022	19.5278	96.0986	361.478	91.9688	15.5355	183.89	22.4404	52.5268	0	55.8002	279.882	13.3069	30.5622	0	0	211.039	148.527	0	374.234	52.5587	0	18.5118	62.0516	121.322	107.164	249.516	1.51883	172.453	0	82.8839	0	65.0014	0	77.2526	1.68688	0	126.975	154.414	0	149.889	0	0	6.14003	17.3025	0	76.3221	38.6673
PWY-6182: superpathway of salicylate degradation	0	1.72469	0	0.0864164	0	0	0	0	0	0	0	0	0	0	0	0	0	0	0	0	0	0	0	0	0	0	0	0	0	0	0	0	0	0	0	0	0	0	0	0	0	0	0	0	0	0	0	0	0
PWY-6185: 4-methylcatechol degradation (ortho cleavage)	0	1.44204	0	0.0618706	0	0	0	0	0	0	0	0	0	0	0	0	0	0	0	0	0	0	0	0	0	0.512042	0	0	0	0	0	0	0	0	0	9.36563	0	0	0	0	0	0	0	0	0	0	0	0	0
PWY-621: sucrose degradation III (sucrose invertase)	1.12432	227.186	7.23157	155.62	0.361446	123.427	12.5176	1.13987	0	67.578	238.736	0	88.8996	0	470.223	0	520.708	8.60053	32.8597	0	68.5513	6.32323	0	559.708	45.0928	106.972	278.001	112.427	543.967	149.681	532.709	246.915	8.2494	98.2554	13.6023	109.937	15.702	282.6	116.177	148.866	412.075	60.1881	0	394.569	105.44	46.7482	173.032	70.1805	20.1435
PWY-6263: superpathway of menaquinol-8 biosynthesis II	0	0	0	0	0	0	0	4.90176	0	0	0	0	0	0	0	0	0	0	0	0	0	0	0	0	0	0	0	0	0	0	0	0	0	0	0	0	0	0	0	0	0	0	0	0	0	0	0	0	0
PWY-6270: isoprene biosynthesis I	136.284	180.658	23.4927	138.274	331.963	368.437	103.879	42.9195	234.724	162.117	186.069	0	286.215	0	180.822	0	154.985	149.495	79.2691	0	175.719	85.3214	369.793	2.83598	109.608	20.369	232.123	108.947	133.983	167.987	34.474	154.474	83.5098	35.4269	211.369	130.692	5.70359	85.8376	32.2389	34.7516	21.6116	36.1253	0	108.549	231.567	133.959	201.637	118.539	81.6756
PWY-6277: superpathway of 5-aminoimidazole ribonucleotide biosynthesis	1092.94	314.87	847.476	316.081	874.203	702.197	808.739	1139.03	815.881	288.168	852.76	910.215	180.569	421.872	298.737	0	306.075	792.529	1379.64	832.172	283.606	119.367	637.401	463.809	150.2	382.168	359.681	227.875	663.526	278.815	407.431	148.659	782.528	420.675	396.709	268.346	2073.86	171.945	106.841	103.35	274.682	116.425	777.066	208.915	216.781	274.338	291.734	266.526	626.856
PWY-6282: palmitoleate biosynthesis I (from (5Z)-dodec-5-enoate)	237.009	273.729	350.417	240.141	2.52372	70.5129	169.737	57.729	77.4524	51.2678	148.096	0	325.907	0	327.269	0	357.181	215.912	82.4733	353.392	364.121	104.208	0	728.864	22.7261	95.6456	215.569	146.581	189.747	145.845	595.674	156.187	15.2801	57.9	438.729	110.733	50.731	245.313	109.222	138.335	342.124	127.968	0	276.258	296.649	352.273	400.568	388.849	253.216
PWY-6284: superpathway of unsaturated fatty acids biosynthesis (E. coli)	227.868	219.301	388.583	221.462	3.7195	92.7108	184.997	76.6385	0	37.6956	22.7881	0	204.067	0	101.219	0	38.5357	15.9567	48.0478	264.716	0	30.3029	0	0	0	0	220.243	69.384	198.435	66.5075	0	64.0327	22.2888	0	139.572	101.246	48.8233	86.6612	98.3479	52.9435	0	76.4744	0	0	9.87536	24.9431	23.622	80.1982	245.706
PWY-6285: superpathway of fatty acids biosynthesis (E. coli)	170.128	250.692	386.009	244.813	0	84.6968	177.309	68.7575	0	48.3269	40.4371	0	191.119	0	81.0345	0	58.7856	30.0518	64.8141	315.842	0	43.5626	0	0	0	0	234.658	96.9407	202.076	94.4834	0	94.5883	19.3598	0	217.268	112.423	45.0859	52.2087	97.0167	0	0	99.1867	0	0	19.1756	46.6225	44.8597	33.0051	268.366
PWY-6305: putrescine biosynthesis IV	106.124	166.219	0	143.723	0	34.8006	46.4101	92.0867	267.715	199.733	113.727	0	356.704	0	174.394	0	151.108	200.957	172.519	0	292.007	43.9832	505.646	502.617	12.5025	41.2077	151.828	129.873	57.3276	120.014	455.429	118.669	74.2278	160.016	270.187	54.3586	2.5733	125.254	123.652	175.712	100.154	107.06	0	129.357	237.65	303.866	283.096	318.046	19.4324
PWY-6307: L-tryptophan degradation X (mammalian, via tryptamine)	0	3.15281	0	0	0	0	0	0	0	0	0	0	0	0	0	0	0	0	0	0	0	0	0	0	0	0	0	0	0	0	0	0	0	0	0	0	0	0	0	0	0	0	0	0	0	0	0	0	0
PWY-6309: L-tryptophan degradation XI (mammalian, via kynurenine)	0	0	0	0	0	0	0	0	0	0	0	0	0	0	0	0	0	12.9115	5.87713	0	0	0	0	0	0	0	0	0	0	0	0	0	0	0	0	0	0	0	0	0	0	0	0	0	0	0	0	0	0
PWY-6313: serotonin degradation	0	0	0	0	0	0	0	0	0	0	0	0	0	0	0	0	0	0	0	0	0	0	0	0	0	0	0	0	0	0	0	0	0	0	0	0	0	0	0	0	0	0	0	0	0	0	0	0	0
PWY-6317: galactose degradation I (Leloir pathway)	144.87	138.537	58.3649	139.726	180.626	235.623	145.247	21.2492	1.83349	110.893	48.8606	12.6461	303.413	301.365	92.2959	0	0	81.1777	62.0882	3.96072	65.991	22.1501	0	0	12.6036	70.3724	156.025	35.2359	299.969	65.6737	0.44173	74.0332	187.243	26.2285	161.94	60.4966	26.6983	18.7178	46.9047	20.6611	0	45.2618	0	0	0.493569	17.84	8.6216	56.7889	73.0826
PWY-6318: L-phenylalanine degradation IV (mammalian, via side chain)	0	7.63955	0	0.239311	0	0	0	0	0	0	0	0	0	0	0.396706	0	1.2049	0	0	0	0	0	0	0	0	0	0	0	0	0	0	0	0	0	0	0	15.0585	0	0	0	3.28387	0	0	0	0	19.1202	0	0	0
PWY-6353: purine nucleotides degradation II (aerobic)	0	40.9656	0	156.249	125.461	143.024	0	4.88324	173.42	229.105	144.621	0	0	246.442	154.02	0	0	69.8783	185.382	0	123.047	32.9095	0	0	64.104	19.922	148.921	194.42	0	174.342	130.84	110.357	104.811	108.877	0	120.037	0.175197	67.6089	123.592	194.34	0	171.5	213.054	0	238.943	59.7246	150.665	106.268	38.6153
PWY-6385: peptidoglycan biosynthesis III (mycobacteria)	498.447	291.081	59.1662	265.613	207.567	277.916	619.288	904.935	741.072	352.13	748.802	0	339.8	462.89	204.376	0	57.2496	456.677	1279.29	0	249.714	297.368	537.488	49.691	186.478	475.7	282.678	256.207	158.615	248.997	112.357	266.853	387.375	506.723	465.171	374.567	16.4255	81.0104	147.74	157.232	0	161.747	497.224	40.2376	235.881	188.944	134.223	198.942	215.359
PWY-6386: UDP-N-acetylmuramoyl-pentapeptide biosynthesis II (lysine-containing)	855.604	224.769	916.51	263.08	822.201	618.67	825.269	1114.34	863.263	383.797	787.792	964.444	311.129	539.404	103.072	0	33.7962	471.958	1240.5	687.118	258.872	431.201	609.864	1.93588	269.971	552.179	303.731	269.489	423.439	261.902	65.4834	253.392	861.374	474.215	469.858	376.779	1266.38	37.456	125.44	132.29	0	159.987	671.43	20.7693	177.304	121.829	76.5067	109.38	857.037
PWY-6387: UDP-N-acetylmuramoyl-pentapeptide biosynthesis I (meso-diaminopimelate containing)	756.513	339.813	644.338	261.766	820.587	611.517	793.462	1052.25	844.593	378.797	771.978	343.429	330.509	489.643	192.019	0	47.5879	436.033	1220.93	629.314	252.067	662.666	591.29	40.408	361.352	547.151	289.685	262.596	168.498	256.908	93.4058	250.643	432.105	474.539	459.407	385.069	1200.07	69.8715	149.646	158.035	0	159.992	618.551	33.4901	226.561	170.933	117	181.615	842.377
PWY-6396: superpathway of 2,3-butanediol biosynthesis	0	5.54164	0	24.5947	0	16.3996	0	0	0	0	0	0	0	0	0	0	0	94.9145	14.1543	0	0	0	0	0	0	0	0	0	0	0	0	0	0	0	0	0	0	0	0	0	0	0	0	0	0	0	0	0	0
PWY-6435: 4-hydroxybenzoate biosynthesis V	0	4.94664	0	0	0	0	0	0	0	0	0	0	0	0	0	0	0	0	0	0	0	0	0	0	0	0	0	0	0	0	0	0	0	0	0	0	0	0	0	0	0	0	0	0	0	0	0	0	0
PWY-6467: Kdo transfer to lipid IVA III (Chlamydia)	0	0	0	0	0	0	0	0	0	0	0	0	0	0	0	0	0	0	0	0	0	0	0	0	9.68204	1.68862	0	0	0	0	0	0	0	0	0	0	0.330568	0	0	0	0	0	0	0	0	6.57837	0	0	0
PWY-6470: peptidoglycan biosynthesis V (&beta;-lactam resistance)	0	0	0	0	0	9.57181	0	0	0	38.3523	10.9243	0	1.7175	0	0	0	0	0	0	0	0	0	0	0	0	0	0	0	0	0	0	0	0	0	0	0	0	0	0	0	0	0	0	0	0	0	0	0	59.0856
PWY-6471: peptidoglycan biosynthesis IV (Enterococcus faecium)	403.374	206.196	43.2706	251.236	0	115.525	460.171	755.901	379.899	89.6729	387.205	0	207.538	0	83.7016	0	2.99944	445.438	97.8153	0	23.5537	88.7173	0	0	27.5671	0	241.559	60.0923	72.2725	77.3913	53.9151	61.0294	262.478	110.301	273.289	184.66	8.99296	34.5037	99.3946	32.0414	0	55.8674	220.465	26.7428	123.443	40.6335	68.6415	101.199	162.256
PWY-6507: 4-deoxy-L-threo-hex-4-enopyranuronate degradation	138.658	167.967	0	131.459	0	49.1961	0	0	0	1.32066	5.07497	0	280.753	0	92.4059	0	24.9725	51.0139	19.0654	0	241.787	47.6759	0	544.55	18.2729	131.962	124.885	121.085	112.27	106.336	477.904	102.556	0	18.6177	257.409	48.5041	0.531579	30.3085	102.822	126.481	2.36533	96.2107	0	0	158.229	246.79	214.224	248.366	39.024
PWY-6519: 8-amino-7-oxononanoate biosynthesis I	0	115.495	26.3213	140.459	0	32.4231	141.191	39.5668	78.5532	37.0573	128.91	0	306.205	0	272.555	0	305.171	0	0	0	183.62	8.32614	0	591.106	15.6675	48.3671	70.9768	141.557	38.5012	146.401	502.983	139.184	8.71306	45.1415	348.417	107.541	4.47286	208.412	108.211	145.314	288.402	116.803	0	222.03	141.818	38.9092	236.492	126.505	286.921
PWY-6527: stachyose degradation	188.368	5.04342	0	4.37397	0.618613	1.54764	0.212306	0	0.211292	0.582916	0	0	355.254	0.264925	0	0	0	15.596	32.0535	0	61.5729	30.2617	0	0	9.39192	52.767	126.895	64.9591	112.289	104.827	0	76.4989	0	19.3986	0	27.8047	7.39838	0	76.6745	45.4372	0	73.2521	0	0	49.778	89.1746	68.9938	108.05	58.2662
PWY-6531: mannitol cycle	0	0.611169	0	0	0	0	0	0	0	0	0	0	0	0	0	0	0	0	0	0	0	0	0	0	0	0	0	0	0	0	0	0	0	0	0	0	0	0	0	0	0	0	0	0	0	0	0	0	0
PWY-6545: pyrimidine deoxyribonucleotides de novo biosynthesis III	12.2346	179.993	218.574	40.6144	0	0	336.824	61.7155	5.98649	200.784	6.10321	83.6917	247.675	0	16.2792	0	26.1503	3.26199	309.422	0	24.5387	68.0424	0	0	0	129.831	48.0194	7.17542	1.44306	0	0	45.3237	0	56.3696	260.153	35.0608	0.547441	11.5384	0	13.9981	21.5037	0	0	20.8855	12.8872	13.2194	20.3691	7.44147	703.303
PWY-6549: L-glutamine biosynthesis III	0	0	0	3.48017	0	0	0	0	0	0	0	0	0	0	0	0	0	0	0	0	0	0	0	0	0	0	0	0	0	0	0	0	0	0	0	0	0	0	0	0	0	0	0	0	0	0	0	0	0
PWY-6562: norspermidine biosynthesis	0	0	0	0	0	0	0	0	0	0	0	0	0	0	0	0	0	0	0	0	0	0	0	0	0	0	0	0	0	0	0	0	0	0	0	0	0	0	0	0	0	0	0	0	0	0	0	0	0
PWY-6588: pyruvate fermentation to acetone	0	3.26553	0	31.5662	0	0	0	0	0	0	0	0	0	0	0	0	0	0	0	0	31.8249	0	0	0	18.4134	4.87575	0.646931	68.2249	0	76.2185	0	0	0	15.2897	0	35.2389	0	0	0	3.05949	0	0	0	0	0	10.0109	0	29.3215	0
PWY-6590: superpathway of Clostridium acetobutylicum acidogenic fermentation	0	0	0	31.7498	0	17.3294	0	0	34.7812	111.062	0	0	0	0	0	0	0	0	0	0	0	0	0	0	0	0	0	0	0	0	0	0	0	0	0	0	0	0	0	0	0	0	0	0	0	0	0	0	0
PWY-6595: superpathway of guanosine nucleotides degradation (plants)	0	19.8633	0	51.9013	0	16.1248	0	0	0	0	0	0	0	0	0	0	0	0	0	0	0	0	0	0	4.2033	17.076	0	0	0	0	0	0	0	0	0	0	0	0	0	0	0	0	0	0	49.4036	40.4151	53.1832	45.2005	0
PWY-6606: guanosine nucleotides degradation II	0	23.2187	0	88.7169	55.7521	99.2082	0	1.83486	89.1015	72.9243	92.7265	0	0	276.489	82.6624	0	0	0	0	0	26.7192	3.87652	0	0	17.2452	13.9369	50.6187	14.4979	0	32.2602	23.5957	55.8601	30.5975	76.2273	0	81.1228	0	31.7657	94.4596	45.836	0	37.1481	147.428	0	189.036	43.945	88.6362	49.0717	0
PWY-6608: guanosine nucleotides degradation III	0	153.666	0	134.131	93.5938	115.332	185.721	83.757	277.707	256.814	155.868	0	0	276.489	290.139	0	321.906	42.6471	135.712	0	78.7934	19.0975	0	0	245.162	14.1738	113.819	167.601	32.5584	136.331	80.8127	184.833	73.5048	121.119	0	125.238	0.0964121	203.545	108.945	185.343	323.631	161.208	211.894	236.829	281.445	75.5965	185.273	83.1278	22.1732
PWY-6609: adenine and adenosine salvage III	255.308	384.159	629.695	251.9	172.525	169.595	411.078	82.8615	342.104	461.346	266.27	325.175	458.037	230.257	234.531	0	249.298	242.158	342.657	758.319	297.909	120.822	562.681	512.041	32.1003	290.186	231.088	284.373	231.241	260.689	462.954	266.428	281.939	157.082	385.723	160.325	9.39904	142.124	115.065	168.076	232.203	139.056	259.205	171.731	138.73	150.998	132.267	126.137	289.605
PWY-6612: superpathway of tetrahydrofolate biosynthesis	0	57.3074	19.0014	137.686	0	0	0	0	0	20.8026	10.6664	0	0	0	0	0	0	0	0	0	15.1328	0	0	0	2.86706	6.55422	2.35352	146.306	0	147.068	0	10.2121	0	21.5391	0	45.4863	10.8236	0	62.5354	114.487	0	144.718	0	0	0	4.57118	59.4801	0	24.2145
PWY-6628: superpathway of L-phenylalanine biosynthesis	0	218.515	9.21815	231.374	0.660523	149.348	39.4739	0	0	28.819	373.417	0	365.443	0	303.354	0	350.699	264.775	96.2009	8.57193	158.888	0	0	46.5722	40.9285	52.1231	104.935	245.382	108.14	229.975	94.8866	287.5	0	159.403	31.6507	178.327	5.58066	241.889	131.373	168.258	328.272	156.181	0	253.094	174.065	101.149	255.58	176.638	83.7835
PWY-6629: superpathway of L-tryptophan biosynthesis	0	26.0396	2.42215	118.706	0	0	0	0	0	0	0	0	291.578	0	0	0	0	17.6279	0	0	90.5568	0	0	0	45.6009	2.88689	2.67274	155.683	0	135.277	0	0	0	68.4388	0	52.7878	0	0	95.8745	124.292	0	115.537	0	0	0	32.9994	0	70.7144	66.2819
PWY-6630: superpathway of L-tyrosine biosynthesis	0	201.954	1.98627	183.663	0	149.518	0	0	0	0	361.239	0	335.327	0	292.23	0	336.76	107.206	35.0134	0	158.522	0	0	36.131	30.792	50.8322	6.16833	235.776	104.657	215.382	61.9823	252.079	10.061	158.968	0	174.621	5.57899	240.203	125.895	156.785	314.531	143.927	0	246.175	169.673	66.4777	247.871	147.926	47.8203
PWY-6660: 2-heptyl-3-hydroxy-4(1H)-quinolone biosynthesis	0	0	0	0	0	0	0	0	0	0	0	0	0	0	0	0	0	0	0	0	0	0	0	0.262511	0	0	0	0	0	0	0	0	0	0	0	0	0	0	0	0	0	0	0	0	0	0	0	0	0
PWY-6662: superpathway of quinolone and alkylquinolone biosynthesis	0	0	0	0	0	0	0	0	0	0	0	0	0	0	0	0	0	0	0	0	0	0	0	0.279764	0	0	0	0	0	0	0	0	0	0	0	0	0	0	0	0	0	0	0	0	0	0	0	0	0
PWY-6690: cinnamate and 3-hydroxycinnamate degradation to 2-oxopent-4-enoate	0	59.0258	0	31.059	0	13.2196	0	0	0	0	75.6649	0	191.701	0	179.463	0	226.706	0	0	0	19.1551	0	0	0	2.91373	3.41612	0	0	17.2843	8.73327	0	79.6319	0	33.033	0	49.5729	0	118.338	56.1048	70.8018	206.895	60.0822	0	154.001	53.5737	6.08685	93.0366	30.7675	4.97765
PWY-6700: queuosine biosynthesis	669.635	292.254	482.222	255.258	672.832	373.861	671.972	970.19	796.88	366.161	799.739	760.899	336.913	287.837	302.113	0	342.155	521.198	1301.02	611.199	391.536	813.082	315.443	540.264	486.838	561.981	263.504	206.179	324.682	190.563	480.554	314.846	623.861	328.511	506.46	392.163	1128.49	244.932	133.486	159.531	324.938	142.957	462.073	249.352	265.672	358.589	339.737	343.213	758.95
PWY-6703: preQ0 biosynthesis	207.634	187.904	17.5647	180.861	780.291	421.194	226.669	1163.5	944.119	318.434	1048.91	0	316.543	0	286.318	0	301.8	178.492	1558.79	346.107	430.857	638.889	295.668	569.711	246.35	456.051	244.969	306.446	100.625	225.547	508.299	381.335	132.685	624.223	344.343	336.751	14.36	199.928	165.205	177.386	499.388	211.047	8.37712	220.737	280.242	378.972	376.966	374.147	181.612
PWY-6708: ubiquinol-8 biosynthesis (prokaryotic)	5.14384	135.566	0	107.421	0	20.0773	0	0	0	102.173	83.2841	0	268.945	0	206.089	0	249.733	0	0	0	201.174	2.30648	0	491.416	12.0566	40.9887	104.608	104.982	64.1515	104.395	411.578	116.492	0	55.2806	215.382	74.7532	0.9224	173.954	57.1299	62.214	277.867	156.028	0	193.545	211.272	299.567	294.372	302.224	1.96298
PWY-6731: starch degradation III	0	0	0	0	0	0	0	0	0	0	0	0	0	0	0	0	0	0	0	0	0	0	0	0	0	4.02772	0	0	0	0	0	0	0	0	0	0	0	0	0	0	0	0	0	0	0	0	0	0	0
PWY-6737: starch degradation V	1.73284	164.792	164.204	105.972	151.75	170.264	375.512	54.5593	115.047	114.84	59.1286	60.1343	66.6358	0	66.8453	0	15.3743	20.2572	82.8305	170.168	91.7251	44.9039	0	0	53.0131	574.916	11.9661	36.5	4.65365	69.5986	2.51895	25.7761	10.225	0	149.652	34.6667	1.7769	58.7894	49.2344	51.493	29.3333	55.3148	0	30.6397	0	29.3638	19.3604	30.3449	866.192
PWY-6749: CMP-legionaminate biosynthesis I	0	0	0	0	0	0	0	3.36939	0	0	0	0	0	0	0	0	0	0	0	0	0	0	0	0	0	0	0	0	0	0	0	0	0	0	0	0	0	0	0	0	0	0	0	0	0	0	0	0	0
PWY-6803: phosphatidylcholine acyl editing	134.553	186.325	0	151.826	0	26.7161	0	4.62775	0	107.442	109.479	0	326.179	0	271.626	0	337.003	87.8795	21.6808	0	373.187	42.1992	0	553.984	14.0225	53.1272	121.606	126.842	69.6707	120.676	498.385	117.457	0	64.7154	350.403	78.1458	4.3829	250.366	125.358	203.646	342.65	157.368	0	233.568	257.773	334.165	324.507	297.741	38.304
PWY-6823: molybdenum cofactor biosynthesis	0	5.4004	9.81526	42.1551	0	0	0	0	0	0	0	0	2.6189	0	0	0	0	0	0	0	27.3955	0	0	0	6.08213	0	0	48.7019	0	43.6044	0	30.6851	0	0	0	18.7374	0	0	68.5394	103.445	0	75.1288	0	0	0	3.59769	0	37.7683	28.0526
PWY-6837: fatty acid beta-oxidation V (unsaturated, odd number, di-isomerase-dependent)	0	6.22904	0	36.7242	0	0	0	0	0	0	0	0	0	0	0	0	0	20.2263	0	0	0	0	0	0	0	0	0	0	0	0	0	0	0	0	0	0	0	0	0	0	0	0	0	0	0	12.6371	0	0	0
PWY-6859: all-trans-farnesol biosynthesis	0	4.35631	0	46.5987	0	15.6905	0	3.58324	0	0	1.33845	0	0	0	1.67064	0	1.63861	4.04966	0	0	0	0	0	0	11.592	2.0988	0	126.833	0	124.775	0	0	0	7.32152	0	20.8024	0.277116	0	66.6951	131.596	0.572987	75.1691	0	0	0.936586	0	0	0	17.068
PWY-6876: isopropanol biosynthesis	0	0	0	0	0	0	0	0	0	0	0	0	0	0	0	0	0	0	0	0	0	0	0	0	0	0	0	0	0	0	0	0	0	0	0	0	0	0	0	0	0	0	0	0	0	0	0	0	0
PWY-6891: thiazole biosynthesis II (Bacillus)	0	76.762	0	58.8149	0	43.393	0	1.56951	0	0	123.529	0	0	0	243.004	0	203.814	0	0	0	0	0	0	0	41.0386	8.12975	1.79305	136.986	42.2868	131.871	0	117.213	0	46.2963	0	41.7633	0	154.354	18.9888	21.1262	193.415	22.293	0	139.519	133.532	32.1841	181.965	26.8838	27.8088
PWY-6892: thiazole biosynthesis I (E. coli)	0	89.8935	0	67.4769	0	51.4181	0	2.19183	0	0	145.818	0	0	0	271.986	0	236.989	0	0	0	0	0	0	0	49.1555	10.3975	2.23688	156.003	49.79	143.803	0	127.136	0	53.7208	0	46.9562	1.19399	177.839	93.7307	140.281	225.378	106.323	0	165.558	151.434	39.2279	200.309	32.8554	32.7216
PWY-6895: superpathway of thiamin diphosphate biosynthesis II	0	31.9423	0	118.973	0	128.147	0	7.76919	0	0	295.284	0	0	0	0	0	21.3435	0	0	0	0	0	0	0	103.291	36.5921	8.68874	150.216	63.0671	175.712	0	177.149	0	125.434	0	111.702	0	0	50.0788	50.6292	12.8824	65.7109	0	11.0114	9.04731	51.0314	9.99373	52.8904	0
PWY-6897: thiamin salvage II	0.680707	113.266	223.618	165.038	355.397	285.882	463.759	578.426	313.921	196.945	357.361	16.9818	316.951	0	270.101	0	272.169	235.758	101.976	105.982	62.0561	43.8907	86.6742	0	76.7231	174.782	213.766	177.055	119.833	185.531	1.17999	181.694	241.184	151.926	142.525	190.85	3.28111	162.037	113.357	128.503	246.34	128.312	217.972	188.256	201.496	71.2322	158.807	90.7559	414.243
PWY-6901: superpathway of glucose and xylose degradation	293.702	287.847	20.2832	240.228	0	85.6059	0	0	19.5505	231.798	314.122	0	265.558	0	326.799	0	367.917	40.3023	26.3245	2.24105	223.338	104.7	0	8.18624	4.96287	124.538	192.736	154.145	158.127	177.26	109.805	193.921	2.58625	133.976	152.291	176.214	10.0415	255.132	130.975	119.149	348.612	115.699	0	275.612	249.847	154.761	294.041	160.6	154.945
PWY-6936: seleno-amino acid biosynthesis	926.295	93.7783	463.374	151.747	224.85	210.002	266.491	161.678	334.559	236.626	289.86	239.185	290.509	163.328	224.93	0	261.689	739.066	198.12	790.818	52.6633	36.6787	0	0	26.8932	155.343	233.236	207.204	390.445	240.658	20.9568	94.9415	363.279	36.5238	471.86	74.4194	2168.03	163.861	105.426	170.659	250.975	140.722	730.513	177.925	147.804	65.5993	188.411	63.4035	177.603
PWY-6969: TCA cycle V (2-oxoglutarate:ferredoxin oxidoreductase)	0	141.392	0	150.702	0	9.10425	0	0	0	0	48.6163	0	380.156	0	0	0	0	0	0	0	226.81	0	0	2.96843	20.881	34.1306	124.22	200.962	0	186.423	0	152.452	0	50.6969	14.7892	102.766	0.997412	0	147.274	210.164	0	160.656	0	0	0	36.7969	0	83.4205	44.5254
PWY-6981: chitin biosynthesis	0	0	0	0	0	0	0	0	0	0	0	0	0	0	0	0	0	0	0	0	0	0	0	0	0	0	0	0	0	0	0	0	0	0	0	0	2.28317	0	0	0	0	0	0	0	0	0	0	0	0
PWY-7003: glycerol degradation to butanol	0	4.95153	0	49.0398	0	0	0	0	0	0	0	0	0	0	0	0	0	0	0	0	59.5	0	0	0	0	3.97697	1.90994	26.0331	0	14.3553	0	0	0	0	0	0	0	0	0	0	0	0	0	0	0	14.8603	0	58.6732	0
PWY-7007: methyl ketone biosynthesis	0	3.27785	0	0	0	0	0	0	0	0	0	0	0	0	0	0	0	0	0	0	0	0	0	0	0	0	0	0	1.63159	0	0	0	0	0	0	0	0	0	0	0	0	0	0	0	0	0	0	0	0
PWY-7013: L-1,2-propanediol degradation	0	233.99	0	287.927	0	101.251	0	0	0	286.158	351.66	0	553.014	0	524.164	0	498.071	0	0	0	133.258	48.3578	0	10.6979	0	107.951	215.871	18.2485	213.395	119.662	3.48145	246.63	0	127.192	236.563	284.573	1.17597	287.131	319.957	415.519	471.692	170.738	0	344.75	287.472	87.6854	395.092	99.8105	84.6055
PWY-7031: protein N-glycosylation (bacterial)	0	0	0	0	0	0	0	1.41069	0	0	0	0	0	0	0	0	0	0	0	0	0	0	0	0	0	0	0	0	0	0	0	0	0	0	0	0	0	0	0	0	0	0	0	0	0	0	0	0	0
PWY-7039: phosphatidate metabolism, as a signaling molecule	0	0	0	2.70626	0	0	0	0	0	0	0	0	0	0	0	0	0	0	0	0	0	0	0	0	4.71739	2.13773	0	0	0	3.1162	0	0	0	0	0	26.5073	11.8754	0	0	0	0	0	0	0	0	0	0	0	0
PWY-7094: fatty acid salvage	0	3.58642	0	21.5968	0	0	0	0	0	0	0	0	0	0	0	0	0	41.2591	12.4595	0	0	0	0	0	0	0	0	0	0	0	0	0	0	0	0	0	0	0	0	0	0	0	0	0	0	0	0	0	0
PWY-7111: pyruvate fermentation to isobutanol (engineered)	988.691	221.971	594.863	304.715	888.514	696.341	726.419	1018.71	1062.35	594.183	941.951	197.162	567.076	649.446	399.273	22.094	380.027	920.738	1385.43	876.706	583.515	172.537	334.238	684.121	514.464	649.594	516.214	322.323	544.777	374.786	647.074	283.12	411.364	469.96	546.121	419.422	1948.55	232.266	233.307	321.476	330.451	267.567	1023.52	270.108	527.054	453.384	461.264	466.858	1176.76
PWY-7115: C4 photosynthetic carbon assimilation cycle, NAD-ME type	0	0	0	47.2047	0	29.6192	0	0	19.0146	131.322	0	0	2.3842	0	0	0	0	0	0	1.89398	0	0	0	0	0	0	0	0	0	0	0	0	0	0	0	0	0	0	0	0	0	0	0	0	0	0	0	0	0
PWY-7117: C4 photosynthetic carbon assimilation cycle, PEPCK type	0	188.255	13.7253	160.443	3.73063	42.1872	53.2211	0	14.4066	143.689	0	0	1.61205	0	0	0	0	253.08	299.34	2.67947	13.5783	34.7952	0	0	0	0	0	0	0	0.585568	0	7.01193	0	0	0	0	0	3.5132	0	0	0	0	0	0	6.32332	18.0257	0	33.7297	233.021
PWY-7118: chitin degradation to ethanol	0	3.4923	0	0	0	0	0	0	0	0	0	0	0	0	0	0	0	0	0	0	0	0	0	0	0	0	0	0	0	0	0	0	0	0	0	0	17.0425	0	0	0	0	0	0	0	0	0	0	0	0
PWY-7165: L-ascorbate biosynthesis VI (engineered pathway)	0	0	0	0	0	0	0	0	0	0	0	0	0	0	0	0	0	0	0	0	0	0	0	0	0	0	0	0	0	0	0	0	0	0	0	0	0	0	0	0	0	0	0	0	0	0	0	0	0
PWY-7184: pyrimidine deoxyribonucleotides de novo biosynthesis I	123.25	194.577	272.719	238.468	605.556	389.441	617.426	970.726	841.438	254.062	799.648	131.56	322.968	23.2717	238.222	0	270.923	217.955	1235.11	242.117	161.992	83.2737	0	5.53867	233.93	212.946	259.577	221.617	179.868	186.164	35.4276	245.96	136.053	271.204	410.964	284.703	37.8538	162.231	107.867	83.7811	252.375	122.273	0	183.086	159.94	157.86	227.813	181.051	753.199
PWY-7187: pyrimidine deoxyribonucleotides de novo biosynthesis II	317.646	112.436	381.487	193.005	368.323	246.229	486.033	152.555	523.653	235.222	444.864	165.39	171.057	242.229	218.319	0	247.232	455.13	303.92	249.896	32.0211	51.1768	0	15.3178	1.93752	124.241	107.595	57.3667	170.644	35.1965	48.6228	111.404	258.794	112.579	317.684	150.87	72.5334	153.354	85.1409	73.918	260.408	87.8698	516.162	166.249	146.045	50.709	197.885	31.5066	670.916
PWY-7196: superpathway of pyrimidine ribonucleosides salvage	0	0	19.0245	9.91138	0	0	17.9162	0	23.7194	0	0	0	0	0	0	0	0	0	0	0	0	0	0	0	0	0	0	0	0	0	0	0	0	0	0	0	66.0867	0	0	0	0	0	0	0	0	0	0	0	0
PWY-7197: pyrimidine deoxyribonucleotide phosphorylation	831.615	165.867	457.332	226.183	511.159	341.6	580.846	916.56	790.556	190.23	769.511	146.664	261.753	164.702	214.078	0	261.81	639.115	1076.02	654.461	95.0665	40.1888	278.714	2.47641	157.41	122.258	203.207	179.212	127.718	140.058	16.4437	206.831	349.028	221.619	498.365	235.103	1645.69	143.872	86.6212	60.7289	245.924	92.0714	630.646	168.484	117.544	96.8937	175.589	119.678	699.007
PWY-7198: pyrimidine deoxyribonucleotides de novo biosynthesis IV	9.95993	46.5948	248.429	33.1962	0	0	310.724	48.7656	4.66202	0	4.75506	0	226.499	0	12.8749	0	20.829	2.55286	0	0	15.2568	11.5557	0	0	0	0	38.754	5.60431	0	0	0	0	0	46.1047	239.678	28.067	0.42885	9.12908	0	11.1645	17.0844	0	0	16.7071	10.1429	10.3713	16.098	5.8258	718.121
PWY-7199: pyrimidine deoxyribonucleosides salvage	815.16	328.347	981.8	309.825	431.245	361.847	777.896	564.418	258.549	141.432	186.169	1041.11	351.488	444.47	84.5159	0	12.2697	466.986	131.616	568.232	156.961	67.651	476.913	0.275299	34.6895	93.4876	220.205	194.808	372.797	171.504	46.6437	215.058	742.296	44.8045	431.243	279.835	1926.27	55.7704	137.136	124.333	0.945786	136.934	557.312	16.9243	178.571	277.472	239.568	276.644	888.878
PWY-7200: superpathway of pyrimidine deoxyribonucleoside salvage	0	0	0	0	192.875	17.5018	0	0	0	55.1679	18.9336	0	4.29159	0	0	0	0	0	0	0	0	0	0	0	0	0	0	0	0	0	0	0	0	0	0	0	0	0	0	0	0	0	0	0	0	0	0	0	123.657
PWY-7204: pyridoxal 5'-phosphate salvage II (plants)	0	56.3963	0	99.6281	0	0	0	0	0	0	58.4932	0	0	0	0	0	0	0	0	0	0	0	0	0	0	11.4609	1.75714	22.4116	0	12.201	0	85.8247	0	0	0	21.8039	2.49397	156	0	0	0	62.9515	0	4.09612	19.9092	10.8208	36.7458	26.2822	86.7583
PWY-7208: superpathway of pyrimidine nucleobases salvage	997.533	369.652	601.994	291.406	886.784	462.735	735.077	1100.14	925.911	316.076	834.54	211.581	309.395	227.034	263.096	0	288.137	749.448	1231.17	825.343	439.37	233.036	359.673	594.235	217.532	340.134	294.087	235.851	187.976	188.072	552.365	243.66	469.692	281.361	644.356	305.238	1793.5	125.572	113.924	82.4348	277.256	113.975	722.977	193.214	249.435	301.5	315.489	274.625	816.109
PWY-7209: superpathway of pyrimidine ribonucleosides degradation	0	0	0	0	0	0	0	0	0	0	0	0	0	0	0	0	0	0	0	0	0	0	0	0	0	0	0	0	0	0	0	0	0	0	0	0	0	0	0	0	0	0	0	0	0	52.9474	0	0	0
PWY-7210: pyrimidine deoxyribonucleotides biosynthesis from CTP	14.0576	60.2195	258.053	44.7201	0	0	357.907	68.0658	6.64465	0	6.77495	0	245.508	0	17.9026	0	28.7179	3.64144	0	0	20.698	15.2107	0	0	0	0	51.4161	7.91703	0	0	0	0	0	60.6703	270.9	38.1973	0.610706	12.6842	0	14.9638	23.6428	0	0	22.8691	14.0306	14.3136	22.2064	8.1813	712.663
PWY-7211: superpathway of pyrimidine deoxyribonucleotides de novo biosynthesis	23.8488	92.9698	279.553	69.5187	0	0	383.271	59.7816	35.5386	0	12.0482	0	275.108	0	30.8755	0	48.1304	6.4629	0	0	36.4197	27.2304	0	0	0	0	83.2818	13.8604	0	0	0	0	0	93.1584	210.392	61.4535	51.1147	21.6554	0	25.1874	40.1962	0	0	37.9451	24.6304	25.4121	38.4044	14.5259	339.805
PWY-7219: adenosine ribonucleotides de novo biosynthesis	1358.53	521.137	1504.42	562.942	1256.76	1019.4	1196.22	1655.41	1506.94	932.993	1218.82	1560.43	490.438	1069.1	443.017	0	351.643	984.181	2055.66	1287.18	478.458	1099.66	546.507	735.903	887.91	764.372	731.864	359.251	914.733	413.661	665.285	437.35	1231.35	745.086	752.03	626.478	2834.34	274.738	204.052	201.037	334.898	228.034	1330.84	248.903	592.986	483.076	422.484	419.497	1252.04
PWY-7220: adenosine deoxyribonucleotides de novo biosynthesis II	334.9	264.186	291.477	242.984	702.331	345.311	570.19	888.586	829.483	258.601	745.749	188.289	326.876	22.7791	219.016	0	258.44	929.63	1141.76	1254.92	384.47	606.587	164.026	495.492	349.687	486.113	236.377	217.673	142.97	162.893	443.861	216.145	130.804	228.533	327.907	259.17	58.0616	154.377	97.7437	73.1632	240.395	104.185	0	178.681	196.574	294.014	278.577	277.051	719.825
PWY-7221: guanosine ribonucleotides de novo biosynthesis	1017.68	398.456	1010.99	387.852	933.849	750.791	879.269	1283	895.054	521.627	833.114	1228.04	437.86	607.171	304.093	0	291.459	750.975	1271.06	1030.62	448.015	663.945	403.391	554.869	342.753	524.672	528.211	254.118	760.571	295.868	523.93	312.664	895.531	440.933	593.568	378.667	2016.77	216.786	144.581	145.523	277.994	158.315	751.587	200.473	257.883	312.993	303.976	289.054	877.368
PWY-7222: guanosine deoxyribonucleotides de novo biosynthesis II	334.9	264.186	291.477	242.984	702.331	345.311	570.19	888.586	829.483	258.601	745.749	188.289	326.876	22.7791	219.016	0	258.44	929.63	1141.76	1254.92	384.47	606.587	164.026	495.492	349.687	486.113	236.377	217.673	142.97	162.893	443.861	216.145	130.804	228.533	327.907	259.17	58.0616	154.377	97.7437	73.1632	240.395	104.185	0	178.681	196.574	294.014	278.577	277.051	719.825
PWY-7228: superpathway of guanosine nucleotides de novo biosynthesis I	922.594	330.319	566.791	299.682	842.636	474.14	693.593	1058.1	882.87	353.259	801.249	261.36	385.391	228.49	259.253	0	278.238	778.384	1221.98	947.455	422.064	653.512	312.1	543.443	349.946	512.9	329.201	238.599	241.088	211.634	489.23	261.327	445.913	305.822	570.092	316.269	1773.5	183.443	118.315	97.7048	263.367	127.835	659.739	193.82	230.87	310.531	294.012	290.37	797.589
PWY-7229: superpathway of adenosine nucleotides de novo biosynthesis I	1108.52	372.076	703.217	365.071	931.456	548.868	842.544	1136.26	1092.44	506.926	974.645	406.652	390.109	271.63	313.96	0	306.359	976.324	1676.24	1244.03	447.662	881.697	0	636.342	597.245	647.237	378.037	295.3	235.487	293.541	572.465	305.341	472.765	438.559	558.779	411.264	2311.21	203.569	149.577	135.285	294.932	168.142	940.519	218.862	300.689	370.836	345.978	325.977	985.407
PWY-722: nicotinate degradation I	0	0	0	0	0	0	0	0	0	0	0	0	0	0	0	0	0	0	0	0	0	0	0	0	0	0	0	0	0	0	0	0	0	0	0	0	0	0	0	0	0	0	0	0	0	0	0	0	0
PWY-7234: inosine-5'-phosphate biosynthesis III	197.246	185.849	179.073	221.912	448.499	417.515	544.894	521.326	283.86	99.831	164.117	210.151	277.445	0	109.061	0	37.9676	187.24	141.95	384.773	104.93	42.9813	0	2.584	23.9442	4.39298	279.961	122.019	207.947	185.401	16.3025	123.89	111.502	51.6965	422.297	125.925	3.29511	36.1412	99.6606	97.1333	1.35932	101.285	3.56103	25.2474	46.4035	75.3339	40.4032	100.23	686.226
PWY-7235: superpathway of ubiquinol-6 biosynthesis (eukaryotic)	0	0	0	0	0	0	0	0	0	0	0	0	0	0	0	0	0	0	0	0	0	0	0	0	0	0	0	0	0	0	0	0	0	0	0	0	1.54132	0	0	0	0	0	0	0	0	0	0	0	0
PWY-7237: myo-, chiro- and scillo-inositol degradation	0	138.888	0	24.0511	0	24.6874	170.555	20.3083	6.14433	160.458	56.8063	119.719	48.8953	0	154.77	0	185.506	131.355	117.187	59.1761	16.2499	45.1755	395.425	0	1.05539	23.6112	65.5392	3.09346	48.0143	14.9724	0	67.7432	0	24.5516	0	20.7144	0	132.743	21.6468	12.6376	188.459	19.033	0	119.568	173.315	318.749	228.567	271.448	0
PWY-7242: D-fructuronate degradation	0	92.3456	0	132.79	0	49.2799	0	0	0	0	5.12863	0	339.356	0	97.0496	0	15.4691	48.7371	19.2393	0.898734	59.1108	0	0	0	33.7027	73.1632	38.0311	152.917	32.0684	145.317	0	123.138	0	20.4902	0	50.8444	0.67069	13.0969	117.249	149.942	0	104.486	0	0	3.32424	7.22946	8.42158	91.343	43.9967
PWY-7245: superpathway NAD/NADP - NADH/NADPH interconversion (yeast)	0	3.47494	0	0	0	0	0	0	0	0	0	0	0	0	0	0	0	0	0	0	0	0	0	0	0	10.8239	0	0	0	0	0	0	0	0	0	0	0	0	0	0	0	0	0	0	0	0	0	0	0
PWY-724: superpathway of L-lysine, L-threonine and L-methionine biosynthesis II	281.44	102.163	310.922	186.435	511.291	361.701	571.145	362.457	436.507	105.214	302.439	73.4442	367.272	0	64.5592	0	1.11451	329.276	218.105	254.364	282.151	124.617	317.522	14.2802	56.952	322.982	311.582	198.375	184.493	209.313	30.7638	72.7644	157.847	0	408.718	71.66	8.85479	0	80.27	68.6585	0	84.7088	0	27.3755	78.3404	160.594	69.8637	131.088	700.574
PWY-7254: TCA cycle VII (acetate-producers)	0	125.012	0	130.315	0	5.6333	0	0	0	0	30.0847	0	312.039	0	17.932	0	16.8367	0	0	0	63.1033	0	0	1.78383	15.2239	23.6807	1.18988	120.931	15.9442	135.147	0	67.9565	0	30.976	0	64.2843	0.608631	65.8385	115.646	155.518	78.7262	83.5772	0	24.2715	34.1138	12.0591	62.9311	41.3603	32.9451
PWY-7268: NAD/NADP-NADH/NADPH cytosolic interconversion (yeast)	0	2.62977	0	0	0	0	0	3.50253	0	0	0	0	0	0	0	0	0	0	0	0	0	0	0	0	0	13.2509	0	0	0	0	0	0	0	0	0	0	0	0	0	0	0	0	0	0	0	0	0	0	0
PWY-7269: NAD/NADP-NADH/NADPH mitochondrial interconversion (yeast)	105.62	144.995	0	136.144	0	52.9665	0	2.46404	0	0	195.119	0	176	0	187.126	0	211.584	26.471	8.99801	0	17.3847	32.6504	0	18.2523	29.4081	13.794	33.5946	162.156	67.3231	143.807	82.7438	140.453	0	87.4959	195.962	92.3622	8.84005	121.54	132.08	139.616	195.736	130.546	0	195.27	154.181	58.9089	168.207	61.2961	39.8608
PWY-7279: aerobic respiration II (cytochrome c) (yeast)	0	24.1678	0	22.68	0.518155	0	0	2.75912	0	0	0.90621	0	2.34698	0	0	0	0	13.0746	4.74993	0	36.7331	0	0	3.93107	0	1.2645	14.6898	8.35691	2.96978	4.26299	0	46.8472	0	0	0	0	20.3818	0	0	0	0	1.46724	0	0	7.85076	10.8691	0	54.6174	0
PWY-7282: 4-amino-2-methyl-5-phosphomethylpyrimidine biosynthesis (yeast)	0.925575	96.8714	392.735	156.715	0	0	410.428	97.0826	225.697	87.4134	114.081	0	361.936	0	0	0	0	290.825	59.6009	247.547	65.8808	7.71763	0	0	0	38.3727	114.204	35.5107	6.34263	20.5265	0	144.355	29.558	0	152.294	37.1209	133.45	168.455	0	0	0	79.0424	0	7.16584	37.0771	97.8405	64.2049	136.664	412.097
PWY-7288: fatty acid &beta;-oxidation (peroxisome, yeast)	0	0	0	0	0	0	0	0	0	0	0	0	0	0	0	0	0	0	0	0	0	0	0	0	0	0	0	0	2.53122	0	0	0	0	0	0	0	15.1537	0	0	0	0	0	0	0	0	0	0	0	0
PWY-7294: xylose degradation IV	0	0	0	0	0	0	0	0	0	0	0	0	0	0	0	0	0	0	0	0	0	0	0	0	0	0	0	0	0	0	0	0	0	0	0	0	0	0	0	0	0	0	0	0	0	0	0	0	0
PWY-7315: dTDP-N-acetylthomosamine biosynthesis	0	13.3305	0	66.281	0	0	0	0	0	0	0	0	313.903	0	0	0	0	49.7434	34.0767	0	50.9557	0	0	0	16.1301	3.14268	0.309032	172.967	0	159.851	0	54.1146	0	15.0414	0	25.0008	0.194266	0	86.6836	155.067	0	81.9558	0	0	0	7.665	0	54.6464	16.2118
PWY-7316: dTDP-N-acetylviosamine biosynthesis	0	0	0	0	0	0	0	0	0	0	0	0	0	0	0	0	0	0	0	0	0	0	0	0	0	0	0	0	0	0	0	0	0	0	0	0	0	0	0	0	0	0	0	0	0	0	0	0	0
PWY-7323: superpathway of GDP-mannose-derived O-antigen building blocks biosynthesis	0	27.8906	0	95.758	0	0	0	0	0	0	0	0	0	0	0	0	0	0	0	0	34.8829	9.29898	0	0.634509	9.26298	46.7347	1.60702	27.9419	0	26.976	0	46.7171	0	0	0	10.6101	4.9143	0	60.4657	60.9148	0	58.62	0	0	0	7.36772	0	14.2236	3.59014
PWY-7328: superpathway of UDP-glucose-derived O-antigen building blocks biosynthesis	0	3.01941	0	26.8515	0	0	0	0	0	0	0	0	0	0	0	0	0	0	0	0	0	0	0	0	13.6773	4.04397	3.27493	54.2109	0	99.3	0	0	0	0	0	22.2371	1.15181	0	63.9481	77.7472	0	56.9472	0	0	0	2.62785	0	0	0
PWY-7332: superpathway of UDP-N-acetylglucosamine-derived O-antigen building blocks biosynthesis	0	0	0	0	0	0	0	0	0	0	0	0	0	0	0	0	0	0	0	0	0	0	0	0	0	0	0	0	0	0	0	0	0	0	0	0	0	0	0	0	0	0	0	0	0	0	0	0	0
PWY-7337: 10-cis-heptadecenoyl-CoA degradation (yeast)	0	0	0	0	0	0	0	0	0	0	0	0	0	0	0	0	0	0	0	0	0	0	0	0	0	0	0	0	0	0	0	0	0	0	0	0	0	0	0	0	0	0	0	0	0	0	0	0	0
PWY-7338: 10-trans-heptadecenoyl-CoA degradation (reductase-dependent, yeast)	0	0	0	0	0	0	0	0	0	0	0	0	0	0	0	0	0	0	0	0	0	0	0	0	0	0	0	0	0	0	0	0	0	0	0	0	0	0	0	0	0	0	0	0	0	0	0	0	0
PWY-7345: superpathway of anaerobic sucrose degradation	0	24.9142	0	78.2672	0	0	0	0	0	0	4.2877	0	0	0	0	0	0	0	0	0	0	0	0	0	0	0	0	0	0	0	0	0	0	0	0	0	9.86658	0	0	0	0	0	0	0	108.521	135.946	103.958	147.782	0
PWY-7357: thiamin formation from pyrithiamine and oxythiamine (yeast)	660.201	220.557	696.75	207.571	319.585	295.151	462.418	536.808	284.146	191.899	326.424	862.556	350.844	598.97	295.613	0	287.4	385.407	91.2034	394.469	57.4245	31.8261	564.407	0	61.6485	150.262	236.226	172.141	509.042	204.112	23.8844	173.798	662.832	130.462	151.074	167.71	1235.63	187.905	138.092	145.58	254.245	138.14	760.286	203.063	223.008	101.987	185.66	113.277	409.553
PWY-7371: 1,4-dihydroxy-6-naphthoate biosynthesis II	0	0	0	0	0	0	0	0.867858	0	0	0	0	0	0	0	0	0	0	0	0	0	0	0	0	0	0	0	0	0	0	0	0	0	0	0	0	0	0	0	0	0	0	0	0	0	0	0	0	0
PWY-7383: anaerobic energy metabolism (invertebrates, cytosol)	0	1.18198	0	0.32329	0	12.102	0	0	0	0	1.3324	118.103	0	0	0	0	0	0	0	0	0	0	0	0	0	1.01948	0	0	0	0.49467	0	0	0	0	0	0	0	0	0	0	0	0	0	0	0	6.9924	0	0	0
PWY-7385: 1,3-propanediol biosynthesis (engineered)	0	0.56614	0	4.26503	0	0	0	0	0	0	0	0	0	0	0	0	0	0	0	0	0	0	0	0	0	0	0	0	0	0	0	0	0	0	0	0	2.62361	0	0	0	0	0	0	0	0	0	0	0	0
PWY-7388: octanoyl-[acyl-carrier protein] biosynthesis (mitochondria, yeast)	251.664	255.68	266.076	230.035	1.31686	41.5612	147.315	36.723	146.483	192.906	196.902	0	186.128	0	322.252	0	394.735	253.664	93.3584	387.812	230.128	40.3751	0	38.3697	18.9195	90.5472	200.403	158.576	126.522	161.1	72.4008	159.982	8.03377	52.6031	497.542	120.198	87.866	249.192	107.233	136.929	363.932	131.295	0	296.089	310.873	405.926	434.19	413.064	310.069
PWY-7391: isoprene biosynthesis II (engineered)	0	0	0	0	0	0	0	0	0	0	0.885189	0	0	0	0	0	0	0	0	0	0	0	0	0	0	0	0	0	0	0	0	0	0	0	0	0	0.392779	0	0	0	0	0	0	0	0	0	0	0	0
PWY-7392: taxadiene biosynthesis (engineered)	0	2.72108	0	26.8911	0	33.2112	0	0	0	0	2.66993	0	0	0	3.59626	0	3.6635	7.89052	0	0	0	0	0	0	0	0	0	0	0	0	0	0	0	0	0	0	0	0	8.02377	11.5172	1.30074	0	0	0	1.8855	0	0	0	0
PWY-7399: methylphosphonate degradation II	0	0	0	0	0	0	0	0	0	0	0	0	0	0	0	0	0	0	0	0	0	0	0	0	0	1.10407	0	0	0	0	0	0	0	0	0	0	0	0	0	0	0	0	0	0	0	0	0	0	0
PWY-7400: L-arginine biosynthesis IV (archaebacteria)	904.104	146.321	406.626	247.616	697.48	501.216	575.861	995.494	999.801	413.625	897.124	177.421	111.294	312.475	31.471	0	47.7793	650.282	1389.62	670.802	252.872	148.285	452.396	6.20074	103.229	249.715	433.908	299.109	480.897	341.221	80.4345	254.562	413.53	495.491	197.405	385.236	1554.55	0	136.321	163.694	8.02822	165.132	798.714	46.4767	178.59	265.395	125.777	208.911	191.815
PWY-7409: phospholipid remodeling (phosphatidylethanolamine, yeast)	0	1.16335	0	5.61176	0	0	0	0	0	0	0	0	0	0	0	0	0	0	0	0	0	0	0	0	10.7972	0.580694	0	134.03	0	114.498	0	0	0	0	0	17.8851	1.19799	0	103.847	172.977	0	105	0	0	0	0	0	0	15.945
PWY-7411: superpathway of phosphatidate biosynthesis (yeast)	0	0	0	0	0	0	0	0	0	0	0	0	0	0	0	0	0	0	0	0	0	0	0	0	0	0	0	0	0	0	0	0	0	0	0	0	10.6054	0	0	0	0	0	0	0	0	0	0	0	0
PWY-7431: aromatic biogenic amine degradation (bacteria)	0	0	0	0	0	0	0	0	0	0	0	0	0	0	0	0	0	0	0	0	0	0	0	0	0	0	0	0	0	0	0	0	0	0	0	0	0	0	0	0	0	0	0	0	0	0	0	0	0
PWY-7446: sulfoglycolysis	0	4.66738	0	39.6528	0	0	0	0	0	0	0	0	0	0	0	0	0	0	0	0	35.7925	0	0	0	8.54286	2.20098	0	18.9134	0	5.74992	0	26.6203	0	0	0	16.9166	0	0	82.3559	146.216	0	98.136	0	0	0	2.97267	0	25.2854	12.8632
PWY-7527: L-methionine salvage cycle III	0	0	0	1.02468	0	0	0	0	0	141.889	0	0	0	0	0	0	0	0	0	0	10.4751	0	0	0	0	0	103.738	4.36352	0	24.6257	0	0	0	0	0	0	0	0	0.718177	0	0	0	0	0	0	0	0	0	0
PWY-7528: L-methionine salvage cycle I (bacteria and plants)	0	0	0	0	0	0	0	0	0	0	0	0	0	0	0	0	0	0	0	0	0	0	0	0	0	4.78463	0	0	0	0	0	0	0	0	0	0	0	0	0	0	0	0	0	0	0	0	0	0	0
PWY-7539: 6-hydroxymethyl-dihydropterin diphosphate biosynthesis III (Chlamydia)	851.077	16.5745	406.757	128.376	173.093	7.10339	356.913	18.1409	325.779	159.3	147.535	117.519	9.01195	152.737	3.54899	0	4.12739	550.738	361.487	477.932	132.688	25.6483	0	48.0359	1.77586	21.7114	151.138	112.609	71.3405	116.335	49.4007	122.763	292.688	30.1698	9.2239	78.1091	1622.11	0	17.7347	54.6014	0	118.575	642.638	13.2408	68.9773	47.6966	39.4722	42.037	202.802
PWY-7560: methylerythritol phosphate pathway II	138.58	174.666	20.9468	132.16	313.273	361.543	93.3395	37.8154	212.811	150.901	168.284	0	278.521	409.38	173.107	0	145.558	145.216	94.2447	0	163.546	75.6811	380.786	2.48298	99.1602	17.9	234.291	103.153	175.412	167.583	30.4252	146.93	90.5837	31.3159	193.705	119.57	6.92102	78.8117	29.2317	31.3945	19.0858	32.4315	288.234	101.438	236.148	123.108	192.393	108.522	72.4966
PWY-7616: methanol oxidation to carbon dioxide	0	0.928393	0	0	0	0	0	0	0	0	0	0	0	0	0	0	0	0	0	0	0	0	0	0	0	0	0	0	0	0	0	0	0	0	0	0	0	0	0	0	0	0	0	0	0	0	0	0	0
PWY-7663: gondoate biosynthesis (anaerobic)	333.428	332.584	565.787	329.836	230.276	340.041	341.247	106.569	122.595	193.493	174.751	363.575	366.64	275.032	422.877	0	371.834	239.301	103.881	432.134	396.928	163.715	446.262	761.008	57.4115	115.598	307.477	154.606	506.309	157.601	658.388	187.181	505.795	126.244	542.881	132.862	67.741	266.513	132.797	167.052	356.343	154.997	0	286.634	320.565	433.288	438.304	425.944	581.716
PWY-7664: oleate biosynthesis IV (anaerobic)	258.837	290.293	320.131	255.531	1.96875	58.7092	170.021	48.6782	90.9091	58.2987	161.619	0	339.857	0	344.539	0	368.333	232.398	90.9109	363.959	382.865	108.909	0	755.851	25.5631	102.717	227.874	154.789	168.125	154.025	627.056	167.656	13.1403	64.8464	478.575	118.412	56.5951	253.521	117.846	146.205	355.104	135.585	0	285.727	316.051	372.428	418.139	404.979	324.454
PWY-821: superpathway of sulfur amino acid biosynthesis (Saccharomyces cerevisiae)	0	7.91724	0.34159	26.4837	0	17.0767	0	0	0	8.73579	0	0	0	0	4.57304	0	2.77186	0	0	0	0	0	0	0	0	23.9703	36.5475	5.50248	7.85821	6.52924	0	0	0	0	0	0	44.7226	0	0	0	1.98984	5.29254	0	0	4.68388	6.42406	0	3.68435	0
PWY-841: superpathway of purine nucleotides de novo biosynthesis I	565.898	246.523	513.651	295.761	700.625	496.553	714.3	833.554	559.573	223.641	539.791	335.054	225.595	52.1282	192.173	0	96.0685	764.6	597.581	914.749	283.463	200.127	0	9.98081	66.9412	116.109	321.05	189.816	226.088	202.957	70.2171	207.954	285.27	243.286	470.321	280.336	136.138	83.2473	116.627	107.945	15.0012	123.992	0	77.1632	145.091	136.67	144.497	110.508	722.199
PWY-922: mevalonate pathway I	2.42652	0.45692	6.09901	0	0.29471	7.97657	28.7847	8.09603	1.31513	3.61031	5.86483	0	2.1576	0	1.58251	0	0.647603	9.84992	0	5.93832	0.907723	0	0	0	0	0	0.630218	0	18.7749	0.62799	0	0	157.739	0	3.56184	0	0.720402	0	0	0	0	0	0	0	0.471313	0	0	0	0
PWY0-1061: superpathway of L-alanine biosynthesis	228.545	230.193	313.326	155.177	75.4136	70.3528	352.292	57.5855	200.805	213.147	244.082	8.57892	387.358	0	315.352	0	339.074	281.995	124.721	173.114	206.153	45.3242	0	275.327	34.3735	92.6033	146.903	174.371	106.053	187.564	254.096	186.043	33.5478	103.276	435.226	118.184	54.443	218.147	117.73	189.88	333.974	123.192	0	261.756	150.031	95.1664	215.388	135.442	861.768
PWY0-1241: ADP-L-glycero-&beta;-D-manno-heptose biosynthesis	89.3112	124.71	98.026	126.148	0	20.2817	244.749	28.198	134.764	115.419	96.7761	0	267.608	0	63.8127	0	0	131.208	55.5906	36.234	220.722	42.0365	0	451.785	6.5591	27.8891	125.087	115.223	49.5269	109.364	411.097	93.4431	5.60131	125.726	412.473	98.4901	1.22981	0	94.3487	134.728	0	110.628	0	5.42296	0	78.4383	0	70.5589	366.62
PWY0-1261: anhydromuropeptides recycling	413.714	227.235	369.019	270.12	286.988	316.647	424.583	156.938	423.006	270.059	377.465	0	427.697	299.594	253.154	0	56.5005	246.604	98.9942	222.396	248.38	56.9618	0	1.94663	61.9446	99.3934	236.627	281.768	125.543	286.849	15.9529	260.972	201.295	244.637	232.58	255.482	18.4931	87.8528	223.821	322.533	0	246.941	25.8911	65.677	198.242	172.229	153.613	196.349	442.941
PWY0-1277: 3-phenylpropanoate and 3-(3-hydroxyphenyl)propanoate degradation	0	66.3616	0	35.8012	0	17.2906	0	0	0	0	97.7027	0	232.434	0	215.287	0	279.066	0	0	0	26.2917	0	0	0	6.07029	5.83831	0	0	26.24	13.6606	0	83.8599	0	45.6033	0	60.2206	0	144.739	78.576	114.159	237.081	83.3389	0	200.973	70.6223	12.8034	121.073	40.4068	7.54556
PWY0-1296: purine ribonucleosides degradation	873.227	381.709	623.114	249.393	177.334	160.166	411.709	73.9968	346.731	590.687	272.109	289.903	443.001	229.581	309.668	0	301.652	633.223	350.028	781.226	359.431	183.011	443.843	505.833	181.042	499.165	222.66	258.773	203.452	248.507	476.269	256.706	263.44	157.951	427.678	159.203	1557.55	180.132	106.094	146.879	321.629	132.731	610.159	220.375	288.128	285.08	349.836	295.673	360.37
PWY0-1297: superpathway of purine deoxyribonucleosides degradation	337.699	379.48	616.41	259.299	172.799	173.371	431.82	83.4865	48.0386	477.081	283.803	322.914	408.564	243.612	352.526	0	364.077	301.137	241.664	499.194	330.398	105.78	19.4869	523.279	36.048	312.839	197.745	185.93	220.732	198.785	463.707	207.151	287.346	166.255	386.965	152.78	8.56193	206.931	118.453	167.814	320.209	140.687	0	259.124	302.524	309.331	380.696	308.983	200.672
PWY0-1298: superpathway of pyrimidine deoxyribonucleosides degradation	272.49	28.0385	0	106.452	0	150.135	0	2.64199	53.6478	239.458	279.048	0	8.53874	3.53139	102.539	0	17.9647	289.252	111.357	0	204.042	28.1828	16.3308	9.48487	23.1563	98.2704	168.15	118.619	93.9196	60.1874	126.245	162.331	0	87.0614	62.8788	76.218	3.44684	39.8142	73.0801	112.924	1.42961	93.751	0	12.1456	250.941	300.849	250.942	276.566	44.5671
PWY0-1319: CDP-diacylglycerol biosynthesis II	337.116	256.677	294.854	212.183	160.193	177.772	582.362	854.2	894.189	319.191	779.845	35.174	329.104	199.867	298.113	0	314.487	248.284	1251.44	88.4742	440.558	154.976	352.359	688.114	102.372	327.498	229.207	257.085	102.41	257.388	595.971	333.143	174.144	544.307	631.814	351.981	34.676	269.121	155.724	157.453	351.165	184.879	327.627	248.14	269.316	354.882	325.282	336.912	897.773
PWY0-1338: polymyxin resistance	0	8.35989	0	46.4092	0	0	0	0	0	0	0	0	0	0	0	0	0	0	0	0	0	0	0	0	6.481	0.693873	0.107572	60.7426	0	49.5237	0	0	0	5.994	0	19.9269	0	0	88.5846	136.286	0	85.6327	0	0	0	15.3089	0	0	10.577
PWY0-1415: superpathway of heme biosynthesis from uroporphyrinogen-III	149.992	16.219	13.2288	129.616	0.568829	5.41507	0	0	0	54.4521	120.379	0	77.5749	0	4.63607	0	3.76118	139.699	87.5759	0	88.6846	21.0695	0	0	11.7774	6.69265	97.05	132.034	53.3078	100.816	28.5806	94.9419	0	0	288.023	90.541	3.77698	0	27.8804	3.81564	0	76.1635	0	18.8131	39.8089	9.64143	32.0192	18.7768	34.4853
PWY0-1479: tRNA processing	0	164.233	16.6267	97.9091	1.94911	0	0	0	0	0	0	0	4.35262	0	0	0	0	233.851	148.294	0	59.4986	0	0	0.302631	0	0	42.4729	14.3703	0	46.0106	0	0	0	0	0.298869	56.7534	0	0	7.14702	0	0	0	0	0	10.3308	35.2263	15.3711	26.8899	45.7462
PWY0-1533: methylphosphonate degradation I	0	1.28181	0	8.24269	0	0	0	0	0	0	0	0	0	0	0	0	0	0	0	0	0	0	0	0	5.99904	2.34545	0	106.846	0	118.594	0	0	0	9.47728	0	24.8862	0.328307	0	76.4397	142.663	0	92.4255	0	0	0	0	0	0	19.1973
PWY0-1586: peptidoglycan maturation (meso-diaminopimelate containing)	208.385	275.176	18.4543	325.897	0	63.2736	253.739	671.645	668.257	271.602	693.261	0	707.47	0	282.854	0	330.885	411.574	1533.79	0	733.18	98.54	0	1412.21	83.1027	97.1245	219.173	551.959	36.5978	426.101	1237.66	387.18	127.329	709.89	591.714	314.585	3.01239	236.982	382.097	582.814	313.055	413.348	119.997	228.381	319.727	366.003	359.663	423.317	100.835
PWY0-162: superpathway of pyrimidine ribonucleotides de novo biosynthesis	341.105	254.675	302.2	197.368	1.88434	117.308	359.223	40.2263	260.036	265.373	321.737	0	297.799	0	281.12	0	293.153	236.219	82.2734	138.751	252.619	119.247	0	3.86238	78.7381	129.653	270.791	177.158	197.911	157.049	42.5308	243.824	19.2542	203.138	154.215	192.662	84.9648	166.733	120.608	113.348	297.875	134.062	4.5808	199.541	270.639	312.832	329.498	277.774	220.339
PWY0-166: superpathway of pyrimidine deoxyribonucleotides de novo biosynthesis (E. coli)	144.932	188.158	339.595	243.912	619.129	430.029	654.731	1041.6	851.486	254.619	845.302	153.494	311.42	64.5771	255.024	0	284.203	232.11	1300.44	254.952	171.18	91.0371	0	6.14879	225.131	221.116	274.28	219.891	214.93	202.328	39.1229	271.569	209.839	309.964	508.739	302.3	53.1827	168.979	114.432	91.0152	265.167	136.314	0	186.741	170.944	165.451	239.697	186.82	773.977
PWY0-321: phenylacetate degradation I (aerobic)	0	0	0	0	0	0	0	0	0	0	0	0	0	0	0	0	0	0	0	0	0	0	0	0	0	0	0	0	0	0	0	0	0	0	0	5.25083	0	0	0	0	0	69.4952	0	0	0	0	0	0	0
PWY0-41: allantoin degradation IV (anaerobic)	0	0	0	0	0	0	0	0	0	0	0	0	21.2313	0	0	0	0	0	0	0	0	0	0	0	0	0	0	32.7781	0	29.8509	0	0	0	0	0	18.4846	0.288663	0	24.4407	10.0893	0	24.5738	0	0	0	0	0	0	11.7414
PWY0-42: 2-methylcitrate cycle I	0	11.5163	0	56.6407	0	0	0	0	0	0	0	0	208.269	0	0	0	0	0	0	0	25.2015	0	0	0	1.08799	3.74012	0	14.059	0	36.6796	0	41.7404	0	0	0	11.1233	0.163165	0	39.8082	40.6107	0	35.6015	0	0	0	4.98149	0	29.3142	0
PWY0-781: aspartate superpathway	256.908	153.604	0	185.403	0	104.756	0	0	0	163.32	282.22	0	39.5585	0	124.595	0	3.7244	263.703	150.912	0	93.2214	56.3936	0	0	12.3666	90.7478	227.321	113.711	155.338	161.384	65.2378	124.764	0	0	408.021	99.1673	7.29171	0	80.3524	75.6289	0	102.945	0	65.9785	135.532	148.566	142.562	144.975	60.5832
PWY0-845: superpathway of pyridoxal 5'-phosphate biosynthesis and salvage	0.130664	41.1623	0	85.9395	0	0	0	0	0	35.5404	40.8953	0	295.633	0	0	0	0	131.536	57.0781	0	87.5626	4.05357	0	2.8183	0	20.3967	47.0283	17.081	0	9.38667	0	81.7702	0	0	0	13.4094	8.10764	157.772	0	0	0	42.3518	0	2.14241	12.0671	36.8024	22.0336	59.1151	58.1382
PWY0-862: (5Z)-dodec-5-enoate biosynthesis	277.61	287.49	532.225	249.937	172.121	224.427	383.282	142.007	111.618	52.3754	161.976	437.399	333.975	284.094	335.96	0	366.143	230.36	91.5067	350.572	383.85	100.115	0	752.446	23.2662	100.046	281.031	158.103	381.459	154.058	638.196	168.704	445.437	61.1863	549.545	119.659	55.0376	251.562	132.788	147.78	355.241	135.558	0	285.145	318.306	365.873	415.54	400.632	630.492
PWY0-881: superpathway of fatty acid biosynthesis I (E. coli)	0	0	0	0	0	0	0	0	0	0	0	0	0	0	0	0	0	0	0	0	0	0	0	0	0	0	0	0	0	0	0	0	0	0	0	0	52.171	0	0	0	0	0	0	0	0	0	0	0	0
PWY1F-823: leucopelargonidin and leucocyanidin biosynthesis	0	0	0	0	0	0	0	0	0	0	0	0	0	0	0	0	0	0	0	0	0	0	0	0	0	0	0	0	0	0	0	0	0	0	0	0	0	0	0	0	0	0	0	0	0	0	0	0	0
PWY1G-0: mycothiol biosynthesis	0	0	0	0	0	0	0	0	0	0	0	0	0	0	0	0	0	0	0	0	0	0	0	0	0	0	0	0	0	0	0	0	0	0	0	0	0	0	0	0	0	0	0	0	0	0	0	0	0
PWY3DJ-35471: L-ascorbate biosynthesis IV	0	0	0	0	0	0	0	0	0	0	0	0	0	0	0	0	0	0	0	0	0	0	0	0	0	0	0	0	0	0	0	0	0	0	0	0	0	0	0	0	0	0	0	0	0	0	0	0	0
PWY3O-355: stearate biosynthesis III (fungi)	0	0	0	0	0	0	0	0	0	0	0	0	0	0	0	0	0	0	0	0	0	0	0	0	0	0	0	0	0	0	0	0	0	0	0	0	35.3741	0	0	0	0	0	0	0	0	0	0	0	0
PWY4FS-7: phosphatidylglycerol biosynthesis I (plastidic)	239.935	92.0748	219.825	152.306	167.431	57.3193	97.7485	75.7469	133.242	72.8721	171.355	38.2309	290.424	0	234.22	0	283.896	209.799	138.868	84.4371	233.88	25.8308	0	1.01853	31.7806	16.095	80.575	216.075	44.9165	179.386	26.2732	186.315	8.79975	34.9435	370.992	111.985	14.7596	202.869	115.324	163.889	292.932	148.165	0	210.594	111.511	129.776	192.386	166.808	514.255
PWY4FS-8: phosphatidylglycerol biosynthesis II (non-plastidic)	239.935	91.9942	219.716	152.306	167.431	57.3193	97.7485	75.7456	133.242	72.8686	171.355	38.2309	290.424	0	234.22	0	283.896	209.799	138.868	84.4371	233.88	25.8308	0	1.01853	31.7806	16.095	80.575	216.075	44.9165	179.386	26.2728	186.315	8.79359	34.9435	370.992	111.985	14.7596	202.869	115.324	163.889	292.932	148.165	0	210.594	111.511	129.776	192.386	166.808	514.255
PWY4LZ-257: superpathway of fermentation (Chlamydomonas reinhardtii)	0	14.1042	0	80.4392	0	59.347	0	0	37.9934	306.767	147.731	0	0	0	255.93	0	0	0	0	0	238.575	41.5016	0	0	1.79108	32.5738	200.438	15.4524	0	57.9466	375.17	125.836	0	101.078	0	122.628	3.88801	112.983	0	7.50234	0	0	0	0	359.111	230.456	288.163	251.147	0
PWY66-367: ketogenesis	0	0	0	0	0	0	0	0	0	0	0	0	0	0	0	0	0	0	0	0	0	0	0	0	0	0	0	0	0	0	0	0	0	0	0	0	0	0	0	0	0	0	0	0	0	0	0	0	0
PWY66-375: leukotriene biosynthesis	0	0	0	0	0	0	0	0	0	0	0	0	0	0	0	0	0	0	0	0	0	0	0	0	0	0	0	0	0	0	0	0	0	0	0	0	15.8657	0	0	0	0	0	0	0	0	0	0	0	0
PWY66-388: fatty acid &alpha;-oxidation III	0	0	0	0	0	0	0	0	0	0	0	0	0	0	0	0	0	0	0	0	0	0	0	0.138858	0	0	0	0	0	0	0	0	0	0	0	0	0	0	0	0	0	0	0	0	0	0	0	0	0
PWY66-389: phytol degradation	2.32069	103.522	210.857	193.334	0	21.261	342.555	38.0106	139.39	52.31	114.701	27.5181	48.1727	0	156.425	0	180.461	125.669	21.7028	74.2856	8.74084	3.06195	0	9.29809	23.4326	5.02806	134.52	19.1121	102.496	40.6607	46.2249	85.2524	6.37129	50.3249	139.778	81.9016	33.2394	94.1738	90.4639	37.8996	166.128	65.783	0	165.828	75.6971	24.9775	102.375	28.6384	342.422
PWY66-391: fatty acid &beta;-oxidation VI (peroxisome)	0	0	0	0	0	0	0	0	0	0	0	0	0	0	0	0	0	0	0	0	0	0	0	0	0	0	0	0	0	0	0	0	0	0	0	0	15.3221	0	0	0	0	0	0	0	0	0	0	0	0
PWY66-398: TCA cycle III (animals)	0	0	0	0	0	0	0	0	0	0	0	0	0	0	0	0	0	0	0	0	0	0	0	1.84352	0	4.72215	0	0	0	0	0	0	0	0	0	0	1.60972	0	0	0	0	0	0	0	0	0	0	0	0
PWY66-399: gluconeogenesis III	0	1.81318	0	0.516888	0	18.9478	0	0	0	0	2.12962	41.4485	0	0	0	0	0	0	0	0	0	0	0	0	0	1.6236	0	0	0	0.789602	0	0	0	0	0	0	0	0	0	0	0	0	0	0	0	10.7287	0	0	0
PWY66-400: glycolysis VI (metazoan)	672.302	261.954	473.155	305.311	487.462	83.6338	581.684	276.305	546.557	389.319	505.845	448.355	214.378	0	222.975	0	48.0677	653.804	232.12	383.779	202.712	197.074	401.285	1.77668	46.6653	124.006	235.7	197.822	299.178	241.195	74.855	215.324	472.591	133.371	428.273	195.497	219.863	70.6575	164.118	169.518	22.6529	174.031	357.354	22.395	286.428	177.847	132.717	87.391	939.018
PWY66-409: superpathway of purine nucleotide salvage	358.771	302.004	537.641	299.848	324.996	287.148	587.604	171.47	0	311.71	269.588	320.167	387.634	61.4736	201.145	0	73.0586	337.155	420.876	734.842	308.617	76.9243	0	548.674	60.7351	19.2941	281.464	228.573	237.3	228.958	493.387	242.672	271.107	143.82	308.111	220.996	15.253	99.3597	124.316	122.242	0	137.636	0	0	150.561	85.2472	108.662	161.578	371.143
PWY66-422: D-galactose degradation V (Leloir pathway)	215.322	181.488	488.373	190.051	239.3	273.116	160.604	273.56	90.6975	134.616	90.8713	416.271	310.021	301.365	149.892	0	17.2779	111.834	64.4035	436.895	67.9919	22.2038	0	0	24.3882	118.679	156.025	37.1067	299.969	65.6737	0.580523	103.01	440.544	45.9142	268.903	75.328	45.4858	40.6079	66.0631	41.0207	2.04524	44.2353	0	5.24046	100.872	28.2953	107.923	89.4348	210.141
PWYG-321: mycolate biosynthesis	0	0	0	0	0	0	0	0	0	0	149.817	0	0	0	0	0	0	0	0	0	0	0	0	0	0	0	0	0	164.053	0	0	0	0	0	0	0	0	0	0	0	0	0	0	0	0	0	0	0	0
PYRIDNUCSAL-PWY: NAD salvage pathway I	0	13.9082	0	44.404	0	17.4962	0	6.7282	0	65.044	0	0	136.477	0	0	0	0	0	0	0.972412	41.2211	0	0	0	24.2658	5.44376	35.7957	152.114	0	165.911	0	47.7919	0	0	0	22.1706	0	0	83.6348	141.821	0	100.045	0	0	0	10.4457	0	60.4654	20.5383
PYRIDNUCSYN-PWY: NAD biosynthesis I (from aspartate)	0.831235	20.2991	0	79.4897	0	26.3044	0	0	0	90.2117	0	0	8.24341	0	0	0	12.0072	81.737	0	0	73.9453	0	0	0	18.1914	8.67822	50.3048	80.3796	4.04653	77.2866	0	104.152	0	0	0	59.0175	4.85577	15.0864	68.7384	103.634	3.37448	123.407	0	0	8.67809	16.9443	15.505	69.6558	6.92544
PYRIDOXSYN-PWY: pyridoxal 5'-phosphate biosynthesis I	0.0667643	28.1941	0	67.6155	0	0	0	0	0	23.3797	25.9327	0	205.038	0	0	0	0	99.1028	69.1267	0	61.244	109.897	0	2.20124	59.9699	95.0261	31.0836	82.596	0	74.4202	0.700525	54.1551	0	6.06901	0	9.9991	3.72281	139.111	16.8537	19.6059	0	30.9705	0	1.38152	7.84034	24.6156	14.4855	40.9027	26.1299
REDCITCYC: TCA cycle VIII (helicobacter)	0	110.935	0	91.9012	0	49.127	0	0	161.579	112.53	182.926	0	227.161	0	20.5241	0	19.3027	0	0	0	107.382	0	0	0	14.7596	6.56038	112.737	113.516	15.7781	105.692	0	91.0553	13.8448	70.2481	0	82.6423	0.675759	68.8846	58.2644	61.5013	84.7307	72.6159	0	27.3331	38.5102	24.8345	69.2428	46.4637	0
RHAMCAT-PWY: L-rhamnose degradation I	125.058	231.827	487.457	256.698	36.177	23.7989	312.628	368.794	0	107.959	111.114	797.752	316.004	246.273	305.572	0	319.801	0	0	88.8768	90.2181	13.3691	0	0.120687	23.9601	177.626	114.774	152.17	108.033	138.208	0	116.577	487.019	67.0369	46.1789	99.1628	1.67523	217.786	154.404	177.335	310.858	145.951	0	228.401	189.165	284.387	275.59	264.904	85.1086
RIBOSYN2-PWY: flavin biosynthesis I (bacteria and plants)	0	30.7459	15.9167	85.322	0	0	0	19.8854	0	0	0	0	0	0	0	0	1.59955	186.98	116.276	0	0	0	239.771	0	47.3021	37.4774	2.30479	246.045	0	175.353	0	0	0	0	0	73.5745	0	0	124.975	155.575	0	146.718	0	0	6.15052	29.4322	1.86156	8.61715	43.9788
SALVADEHYPOX-PWY: adenosine nucleotides degradation II	0	20.4639	0	117.86	97.0297	119.076	0	2.26932	256.931	231.564	92.9337	0	0	322.527	94.8362	0	0	49.7353	133.465	0	91.5683	22.1999	0	0	218.379	12.3633	117.142	152.574	0	137.366	96.1322	65.569	88.5273	73.2646	0	87.2757	0.119509	36.7953	112.924	181.819	0	172.996	229.966	0	272.974	34.2166	96.5916	74.1779	26.1277
SER-GLYSYN-PWY: superpathway of L-serine and glycine biosynthesis I	164.485	165.126	237.355	134.09	167.686	240.443	346.494	71.7871	173.262	159.873	181.398	0	250.444	0	234.83	0	284.55	197.284	105.659	363.431	274.881	78.1169	0	525.861	17.173	44.3651	136.496	177.11	68.3706	129.706	453.422	164.201	9.49189	86.4181	445.181	104.753	44.5082	178.394	77.4342	95.8985	285.115	114.112	0	207.34	118.367	104.456	160.741	75.16	616.601
SO4ASSIM-PWY: sulfate reduction I (assimilatory)	889.283	251.384	281.017	204.469	130.322	31.7544	188.99	20.8096	160.656	142.499	231.77	134.662	388.135	153.406	330.108	0	422.649	746.638	77.7163	570.396	387.038	131.203	0	748.864	55.1714	133.506	165.211	153.121	123.587	169.107	669.752	226.125	154.998	94.7157	569.308	125.012	1767.03	281.118	160.999	197.089	437.394	178.36	566.261	318.183	312.493	413.651	403.026	398.791	93.7927
SULFATE-CYS-PWY: superpathway of sulfate assimilation and cysteine biosynthesis	303.659	197.164	261.417	156.704	160.511	49.1562	56.42	3.75798	163.492	158.693	220.922	0	302.482	0	265.631	0	309.997	333.717	98.3478	457.137	332.462	91.1868	0	644.629	25.3927	67.3751	152.676	139.95	96.3227	131.055	558.426	185.568	19.9503	94.6453	432.673	115.085	97.4916	187.867	104.297	136.106	307.242	141.865	0	227.696	174.831	180.181	242.716	138.063	145.839
TCA-GLYOX-BYPASS: superpathway of glyoxylate bypass and TCA	226.177	156.388	0	144.561	0	7.98573	0	0	0	0	42.2546	0	347.435	0	26.1137	0	24.7208	0	0	0	363.189	77.838	272.103	654.931	21.5598	41.4421	119.503	164.189	22.3864	167.905	572.004	105.32	0	38.6859	349.422	74.1481	38.093	88.444	129.145	176.931	106.764	135.966	0	34.8524	48.1786	20.6824	87.188	63.9733	61.3836
TCA: TCA cycle I (prokaryotic)	661.712	215.003	341.6	214.92	1.68327	95.8788	97.5748	31.333	178.695	172.522	262.801	149.075	377.176	0	101.004	0	128.217	655.945	157.724	196.744	410.891	120.901	310.982	759.982	30.2777	70.3092	237.357	171.627	170.368	186.983	668.526	149.821	16.4091	108.292	422.537	133.077	77.081	131.202	162.03	208.74	308.103	146.075	0	60.528	207.077	45.498	184.55	113.983	192.097
TEICHOICACID-PWY: teichoic acid (poly-glycerol) biosynthesis	0	0	0	0	0	0	0	0	0	0	0	0	0	0	0.693122	0	1.4155	0	0	0	0	0	0	0	0	0	0	0	0	0	0	0	0	0	0	0	0	0	0	0	0	0	0	0	0	0	0	0	0
THISYN-PWY: superpathway of thiamin diphosphate biosynthesis I	0	34.0235	0	125.49	0	141.16	0	10.807	0	0	318.563	0	0	0	0	0	23.1436	0	0	0	0	0	0	0	112.655	45.5316	10.7573	175.089	66.0354	180.445	0	181.429	0	135.588	0	118.726	2.36185	0	82.847	75.0687	14	122.348	0	11.962	9.82473	54.1128	10.8528	56.9642	77.9084
THISYNARA-PWY: superpathway of thiamin diphosphate biosynthesis III (eukaryotes)	116.766	191.838	16.2924	150.546	59.2362	85.5175	22.0672	50.8884	159.94	162.862	250.07	18.1068	289.577	306.964	353.368	0	321.556	13.5033	2.18065	121.461	50.4089	34.424	0	0	52.6506	136.141	128.955	103.168	144.102	143.079	28.2731	163.309	34.7309	93.0059	118.431	95.7338	51.3312	201.365	66.4164	39.393	297.813	103.815	199.396	222.705	247.251	87.9372	224.431	133.34	0
THREOCAT-PWY: superpathway of L-threonine metabolism	0	0	0	0	0	0	0	0	0	0	0	0	0	0	0	0	0	0	0	0	0	0	0	0	0	0	0	0	0	0	0	0	0	0	0	0	0	0	0	0	0	0	0	0	0	0	0	0	0
THRESYN-PWY: superpathway of L-threonine biosynthesis	321.931	250.992	324.381	285.317	418.078	380.097	652.3	918.394	742.689	357.263	774.125	97.5819	450.849	186.977	372.348	0	431.686	304.689	1174.47	397.496	459.592	93.1557	376.62	637.675	30.8458	131.224	335.552	215.876	257.394	245.717	563.818	353.306	160.631	475.868	634.017	384.944	36.1515	300.021	108.605	132.725	416.919	152.595	5.4934	312.074	279.665	422.381	378.139	375.035	779.408
TRNA-CHARGING-PWY: tRNA charging	47.4613	50.3677	0	178.022	112.059	183.019	176.008	139.787	284.903	371.109	12.1107	218.614	97.142	0	149.846	0	14.6868	345.82	292.392	1.90151	30.6687	0	0	1.10948	0	159.54	46.7627	36.2188	35.516	11.406	13.5119	0	244.799	0	91.6457	172.893	18.6234	0	0	0	3.69419	0	257.729	0	2.87504	19.5924	4.22354	8.20587	148.65
TRPSYN-PWY: L-tryptophan biosynthesis	414.82	20.8391	177.373	66.2073	117.91	8.69038	119.842	189.453	342.864	82.0319	398.629	60.5983	221.052	86.9632	0.483919	0	10.356	276.077	154.59	194.94	46.7817	7.54263	253.005	1.59916	39.4793	62.9925	109.488	126.764	77.421	109.338	11.6629	59.8	147.551	45.7463	17.3758	40.6178	645.472	0	62.9475	85.5498	0.344403	80.9621	327.95	9.86049	21.0181	20.7279	13.7954	36.2866	99.806
TYRFUMCAT-PWY: L-tyrosine degradation I	0	5.9744	0	0.291216	0	0	0	0	0	0	0	0	0	0	0	0	0	0	0	0	0	0	0	0	0	0	0	0	0	0	0	0	0	0	0	0	0	0	0	0	0	0	0	0	0	0	0	0	0
UBISYN-PWY: superpathway of ubiquinol-8 biosynthesis (prokaryotic)	0	127.514	0	102.256	0	20.3657	0	0	0	0	86.988	0	0	0	214.937	0	259.123	0	0	0	8.24569	0	0	0	10.4977	32.4257	80.3516	102.38	47.341	101.998	0	120.072	0	53.5427	0	70.3765	0	181.465	61.6103	68.6122	284.126	134.403	0	198.884	140.403	29.4409	238.886	85.4	2.23938
UDPNACETYLGALSYN-PWY: UDP-N-acetyl-D-glucosamine biosynthesis II	0	0	0	0	0	0	0	0	0	0	0	0	0	0	0	0	0	0	0	0	0	0	0	0	0	0	0	0	0	0	0	0	0	0	0	0	33.0316	0	0	0	0	0	0	0	0	0	0	0	0
UDPNAGSYN-PWY: UDP-N-acetyl-D-glucosamine biosynthesis I	1104.48	329.262	671.334	321.602	609.555	543.699	582.872	745.537	432.177	359.902	458.309	487.964	389.518	769.892	207.766	0	46.9772	678.983	279.26	806.957	357.367	143.03	562.761	26.6634	62.8698	61.5753	406.332	199.789	459.846	249.235	85.8479	202.488	617.264	378.369	416.633	290.642	1887.71	68.4661	137.445	154.031	22.4508	149.884	978.172	32.6328	312.051	189.82	136.842	151.988	533.116
URSIN-PWY: ureide biosynthesis	0	1.71904	0	0	0	0	0	0	0	0	0	0	0	0	8.09948	0	0	9.44209	0	0	0	0	0	0	0	0	0	0	0	0	0	0	0	0	0	0	0	0	0	0	0	0	0	0	3.89665	0	0	0	0
VALDEG-PWY: L-valine degradation I	0	3.24907	0	0	0	0	0	0	0	0	0	0	0	0	0	0	0	0	0	0	0	0	0	0	0	0	0	0	0	0	0	0	0	0	0	0	0	0	0	0	0	0	0	0	0	0	0	0	0
VALSYN-PWY: L-valine biosynthesis	807.707	308.663	484.709	298.463	888.514	696.341	598.21	1018.71	1062.35	594.183	941.951	174.172	445.149	553.531	399.574	22.094	358.13	698.858	1385.43	756.105	395.646	112.526	333.129	628.785	514.464	649.594	516.214	263.761	544.777	351.311	584.265	211.841	348.715	469.96	668.576	347.362	1565.53	257.986	136.208	194.104	377.846	136.847	812.932	271.431	331.985	440.3	383.961	377.328	1021.17
[truncated: 143 more columns]
